# Supplementary material for: Synthesis and absolute structure of (R)-2-(benzyl­selan­yl)-1-phenyl­ethanaminium hydrogen sulfate monohydrate: crystal structure and Hirshfeld surface analyses
Source: Acta Crystallogr E Crystallogr Commun. 2021 Oct 19;77(Pt 11):1062–6. doi: 10.1107/S2056989021010409 (PMC8587982; doi:10.1107/S2056989021010409)
Supplement: Supplementary file 1 [file e-77-01062-sup1.cif]

##############################################################################
#                                                                            #
# This CIF contains the data in a paper accepted for publication in          #
# Acta Crystallographica Section E. It conforms to the requirements of       #
# Notes for Authors for Acta Crystallographica Section E, and has been       #
# peer reviewed under the auspices of the IUCr Commission on Journals.       #
#                                                                            #
# Full details of the Crystallographic Information File format               #
# are given in the paper "The Crystallographic Information File (CIF):       #
# a New Standard Archive File for Crystallography" by S. R. Hall, F. H.      #
# Allen and I. D. Brown [Acta Cryst. (1991), A47, 655-685].                  #
#                                                                            #
# The current version of the core CIF dictionary is obtainable from          #
# ftp://ftp.iucr.org/pub/cif_core.dic.                                       #
#                                                                            #
# Software is freely available for graphical display of the structure(s)     #
# in this CIF. For information consult the CIF software page                 #
# http://www.iucr.org/resources/cif/software.                                #
#                                                                            #
# This file may be used for bona fide research purposes within the           #
# scientific community so long as proper attribution is given to the journal # 
# article from which it was obtained.                                        #
#                                                                            #
##############################################################################
data_I
_audit_creation_method     'SHELXL-2016/4'
_journal_date_recd_electronic     2021-07-26
_journal_date_accepted     2021-10-07
_journal_name_full     'Acta Crystallographica, Section E'
_journal_year     2021
_journal_volume     77
_journal_issue     11
_journal_page_first     0
_journal_page_last     0
_journal_paper_category     GO
_journal_paper_doi     10.1107/S2056989021010409
_journal_coeditor_code     YY2003
_publ_contact_author_name     'Raghavendra Kumar P.'
_publ_contact_author_address
;
Department of Chemistry, University College of Science, Tumkur University,
Tumkur-572 103, Karnataka, India
;
_publ_contact_author_email     'raghukp1@gmail.com'
_publ_contact_author_fax     ?
_publ_contact_author_phone     '+91-9901511112'
_publ_section_title
;
Synthesis and absolute structure of
(<i>R</i>)-2-(benzylselanyl)-1-phenylethanaminium hydrogen sulfate
monohydrate: crystal structure and Hirshfeld surface analyses
;
loop_
    _publ_author_name
    _publ_author_footnote
    _publ_author_address
    'H. R. Rajegowda'
;
These authors contributed equally.
;
;
Department of Chemistry, University College of Science, Tumkur University,
Tumkur-572 103, Karnataka,
India
;
    'P. A. Suchetan'
;
These authors contributed equally.
;
;
Department of Chemistry, University College of Science, Tumkur University,
Tumkur-572 103, Karnataka,
India
;
    'R. J. Butcher' .
;
Department of Chemistry
Howard University
525 College Street NW
Washington, DC
20059
USA
;
    'Raghavendra Kumar, P.' .
;
Department of Chemistry, University College of Science, Tumkur University,
Tumkur-572 103, Karnataka,
India
;
_publ_section_synopsis
;
A hydrogen sulfate salt, [BnSeCH~2~CH(Ph)NH~3~^+^](HSO~4~^-^), of a chiral
selenated amine (<i>R</i>)-2-(benzylselanyl)-1-phenylethanamine
(BnSeCH~2~CH(Ph)NH~2~) has been synthesized and characterized by elemental
analysis,^1^H and ^13^C{^1^H} NMR, FT--IR analysis, and single-crystal X-ray
diffraction studies. This selenated salt crystallizes as a monohydrate. In the
crystal, several O---H...O and N---H...O hydrogen bonds    and C--H...\p and
Se...O  weak interactions result in a complex two-dimensional sheet-like
supramolecular architecture.
;
_chemical_name_systematic
;
(<i>R</i>)-2-(Benzylselanyl)-1-phenylethanaminium hydrogen sulfate
monohydrate
;
_chemical_name_common     ?
_chemical_formula_moiety     'C15 H18 N Se +, H O4 S -, H2 O1'
_chemical_formula_sum     'C15 H21 N O5 S Se'
_chemical_formula_iupac     'C15 H18 N Se +, H S O4 -, H2 O1'
_chemical_formula_weight     406.35
_chemical_melting_point     ?
_chemical_absolute_configuration     syn
_symmetry_space_group_name_hall     'P 2yb'
_space_group_crystal_system     monoclinic
_space_group_name_H-M_alt     'P 21'
_space_group_name_Hall     'P 2yb'
loop_
    _space_group_symop_operation_xyz
    'x, y, z'
    '-x, y+1/2, -z'
_cell_length_a     10.4266(4)
_cell_length_b     6.0539(2)
_cell_length_c     14.2168(7)
_cell_angle_alpha     90
_cell_angle_beta     90.261(4)
_cell_angle_gamma     90
_cell_volume     897.38(6)
_cell_formula_units_Z     2
_cell_measurement_reflns_used     1021
_cell_measurement_theta_min     2.4
_cell_measurement_theta_max     27.5
_cell_measurement_temperature     293(2)
_cell_special_details     Prism
_exptl_crystal_description     Prism
_exptl_crystal_colour     Colourless
_exptl_crystal_size_max     0.22
_exptl_crystal_size_mid     0.18
_exptl_crystal_size_min     0.16
_exptl_crystal_density_diffrn     1.504
_exptl_crystal_density_meas     ?
_exptl_crystal_density_method     ?
_exptl_crystal_F_000     416
_exptl_absorpt_coefficient_mu     2.231
_exptl_absorpt_correction_type     multi-scan
_exptl_absorpt_process_details
;
(SADABS; Bruker, 2009)
;
_exptl_absorpt_correction_T_min     0.624
_exptl_absorpt_correction_T_max     0.700
_diffrn_ambient_temperature     293(2)
_diffrn_source     'sealed X-ray tube'
_diffrn_radiation_type     MoK\a
_diffrn_radiation_wavelength     0.71073
_diffrn_radiation_monochromator     graphite
_diffrn_measurement_device_type     'Bruker APEXII CCD area'
_diffrn_measurement_method     'phi and \f scans'
_diffrn_detector_area_resol_mean     ?
_diffrn_reflns_number     4255
_diffrn_reflns_av_R_equivalents     0.0346
_diffrn_reflns_av_unetI/netI     0.0612
_diffrn_reflns_theta_min     2.417
_diffrn_reflns_theta_max     27.458
_diffrn_reflns_theta_full     27.458
_diffrn_measured_fraction_theta_max     0.977
_diffrn_measured_fraction_theta_full     0.977
_diffrn_reflns_limit_h_min     -12
_diffrn_reflns_limit_h_max     13
_diffrn_reflns_limit_k_min     -6
_diffrn_reflns_limit_k_max     7
_diffrn_reflns_limit_l_min     -16
_diffrn_reflns_limit_l_max     18
_refine_special_details     ?
_reflns_number_total     3088
_reflns_number_gt     2624
_reflns_threshold_expression     'I > 2\s(I)'
_refine_ls_structure_factor_coef     Fsqd
_refine_ls_matrix_type     full
_refine_ls_R_factor_all     0.0549
_refine_ls_R_factor_gt     0.0441
_refine_ls_wR_factor_gt     0.1012
_refine_ls_wR_factor_ref     0.1128
_refine_ls_goodness_of_fit_ref     0.989
_refine_ls_restrained_S_all     0.989
_refine_ls_number_reflns     3088
_refine_ls_number_parameters     213
_refine_ls_number_restraints     1
_refine_ls_hydrogen_treatment     constr
_refine_ls_weighting_scheme     calc
_refine_ls_weighting_details
                      'w=1/[\s^2^(Fo^2^)+(0.0556P)^2^] where P=(Fo^2^+2Fc^2^)/3'
_atom_sites_solution_hydrogens     mixed
_atom_sites_solution_primary     ?
_atom_sites_solution_secondary     ?
_refine_ls_shift/su_max     0.000
_refine_ls_shift/su_mean     0.000
_refine_diff_density_max     0.402
_refine_diff_density_min     -0.477
_refine_ls_extinction_method     none
_refine_ls_extinction_coef     .
_refine_ls_abs_structure_details
;
Flack <i>x</i> determined using 665 quotients
[(<i>I</i>^+^)-(<i>I</i>^-^)]/[(<i>I</i>^+^)+(<i>I</i>^-^)]
(Parsons <i>et al.</i>,  2013)
;
_refine_ls_abs_structure_Flack     0.002(16)
loop_
    _atom_type_symbol
    _atom_type_description
    _atom_type_scat_dispersion_real
    _atom_type_scat_dispersion_imag
    _atom_type_scat_source
    'C' 'C' 0.0033 0.0016
                         'International Tables Vol C Tables 4.2.6.8 and 6.1.1.4'
    'H' 'H' 0.0000 0.0000
                         'International Tables Vol C Tables 4.2.6.8 and 6.1.1.4'
    'N' 'N' 0.0061 0.0033
                         'International Tables Vol C Tables 4.2.6.8 and 6.1.1.4'
    'Se' 'Se' -0.0929 2.2259
                         'International Tables Vol C Tables 4.2.6.8 and 6.1.1.4'
    'O' 'O' 0.0106 0.0060
                         'International Tables Vol C Tables 4.2.6.8 and 6.1.1.4'
    'S' 'S' 0.1246 0.1234
                         'International Tables Vol C Tables 4.2.6.8 and 6.1.1.4'
_computing_data_collection
;
APEX2 (Bruker, 2009)
;
_computing_cell_refinement
;
APEX2 and SAINT-Plus (Bruker, 2009)
;
_computing_data_reduction
;
SAINT-Plus and XPREP (Bruker, 2009)
;
_computing_structure_solution
;
<i>SHELXT2016/4</i> (Sheldrick, 2015a)
;
_computing_structure_refinement
;
<i>SHELXL2016/4</i> (Sheldrick, 2015b)
;
_computing_molecular_graphics
;
Mercury (Macrae <i>et al.</i>,  2020)
;
_computing_publication_material
;
<i>SHELXL2016/4</i> (Sheldrick, 2015b)
;
loop_
    _atom_site_type_symbol
    _atom_site_label
    _atom_site_fract_x
    _atom_site_fract_y
    _atom_site_fract_z
    _atom_site_U_iso_or_equiv
    _atom_site_adp_type
    _atom_site_calc_flag
    _atom_site_occupancy
    _atom_site_disorder_assembly
    _atom_site_disorder_group
    O O2 0.2505(4) -0.0248(8) -0.0946(4) 0.0611(14) Uani d 1 . .
    C C3 -0.0762(7) -0.6548(14) -0.3497(6) 0.067(2) Uani d 1 . .
    H H3 -0.038625 -0.793146 -0.342466 0.080 Uiso calc 1 . .
    C C2 -0.1040(6) -0.5295(12) -0.2720(6) 0.0556(19) Uani d 1 . .
    H H2 -0.086191 -0.584727 -0.212284 0.067 Uiso calc 1 . .
    N N1 -0.5188(4) 0.2116(9) -0.1128(3) 0.0392(13) Uani d 1 . .
    H H1A -0.531807 0.355694 -0.104787 0.047 Uiso calc 1 . .
    H H1B -0.466298 0.161851 -0.068113 0.047 Uiso calc 1 . .
    H H1C -0.593408 0.140600 -0.109508 0.047 Uiso calc 1 . .
    O O4 0.3706(4) -0.3492(8) -0.0578(3) 0.0476(11) Uani d 1 . .
    O O3 0.1539(5) -0.3689(10) -0.1198(4) 0.0627(14) Uani d 1 . .
    H H3A 0.136250 -0.489162 -0.096649 0.094 Uiso calc 1 . .
    O O1 0.0666(5) -0.7188(11) -0.0553(7) 0.097(2) Uani d 1 . .
    H H1D 0.114172 -0.832572 -0.058680 0.145 Uiso d 1 . .
    H H1E -0.007149 -0.769210 -0.041900 0.145 Uiso d 1 . .
    Se SE1 -0.35634(5) -0.25057(7) -0.14135(4) 0.04370(19) Uani d 1 . .
    S S1 0.24573(11) -0.2451(4) -0.05445(9) 0.0386(3) Uani d 1 . .
    O O5 0.1938(3) -0.2455(14) 0.0397(3) 0.0577(11) Uani d 1 . .
    C C6 -0.1847(6) -0.239(2) -0.3707(5) 0.0576(17) Uani d 1 . .
    H H6 -0.218500 -0.097722 -0.378626 0.069 Uiso calc 1 . .
    C C10 -0.5289(5) 0.3042(9) -0.2820(4) 0.0377(16) Uani d 1 . .
    C C15 -0.4578(6) 0.3885(12) -0.3559(5) 0.0449(15) Uani d 1 . .
    H H15 -0.370318 0.359532 -0.359223 0.054 Uiso calc 1 . .
    C C4 -0.1034(7) -0.5772(18) -0.4374(7) 0.077(3) Uani d 1 . .
    H H4 -0.084348 -0.662521 -0.489933 0.092 Uiso calc 1 . .
    C C1 -0.1588(5) -0.3192(11) -0.2815(5) 0.0463(16) Uani d 1 . .
    C C9 -0.4594(5) 0.1722(10) -0.2082(4) 0.0360(13) Uani d 1 . .
    H H9 -0.370076 0.222507 -0.205826 0.043 Uiso calc 1 . .
    C C12 -0.7151(7) 0.4805(15) -0.3469(6) 0.068(2) Uani d 1 . .
    H H12 -0.802097 0.513070 -0.342967 0.081 Uiso calc 1 . .
    C C14 -0.5161(7) 0.5156(13) -0.4248(5) 0.0546(18) Uani d 1 . .
    H H14 -0.467590 0.568783 -0.474659 0.066 Uiso calc 1 . .
    C C8 -0.4598(6) -0.0755(10) -0.2284(5) 0.0404(14) Uani d 1 . .
    H H8A -0.428439 -0.099360 -0.291714 0.048 Uiso calc 1 . .
    H H8B -0.547581 -0.128372 -0.226248 0.048 Uiso calc 1 . .
    C C11 -0.6591(6) 0.3503(14) -0.2794(5) 0.0573(19) Uani d 1 . .
    H H11 -0.708984 0.292124 -0.231368 0.069 Uiso calc 1 . .
    C C13 -0.6443(7) 0.5641(14) -0.4206(5) 0.061(2) Uani d 1 . .
    H H13 -0.682844 0.651632 -0.466410 0.073 Uiso calc 1 . .
    C C7 -0.1873(6) -0.1864(11) -0.1955(5) 0.0531(19) Uani d 1 . .
    H H7A -0.183063 -0.030709 -0.211244 0.064 Uiso calc 1 . .
    H H7B -0.121754 -0.215704 -0.148436 0.064 Uiso calc 1 . .
    C C5 -0.1593(8) -0.3717(18) -0.4485(6) 0.075(3) Uani d 1 . .
    H H5 -0.180219 -0.321648 -0.508514 0.090 Uiso calc 1 . .
loop_
    _atom_site_aniso_label
    _atom_site_aniso_U_11
    _atom_site_aniso_U_22
    _atom_site_aniso_U_33
    _atom_site_aniso_U_12
    _atom_site_aniso_U_13
    _atom_site_aniso_U_23
    O2 0.050(3) 0.044(3) 0.089(4) 0.003(2) 0.009(3) 0.018(3)
    C3 0.048(4) 0.058(5) 0.094(7) 0.000(4) 0.012(4) -0.013(5)
    C2 0.044(4) 0.048(4) 0.074(5) 0.005(3) -0.001(3) 0.001(4)
    N1 0.050(2) 0.034(4) 0.033(2) 0.002(2) -0.0048(19) -0.002(2)
    O4 0.038(2) 0.052(3) 0.053(3) 0.012(2) 0.0011(19) 0.001(2)
    O3 0.057(3) 0.068(3) 0.064(3) -0.017(3) -0.014(3) 0.002(3)
    O1 0.050(3) 0.044(4) 0.197(7) 0.001(3) 0.022(4) 0.008(4)
    SE1 0.0484(3) 0.0345(3) 0.0482(3) 0.0023(4) 0.0009(2) -0.0026(4)
    S1 0.0342(6) 0.0356(6) 0.0460(7) 0.0004(10) 0.0002(5) 0.0031(11)
    O5 0.048(2) 0.077(3) 0.049(2) 0.010(3) 0.0103(18) 0.004(4)
    C6 0.050(3) 0.060(4) 0.064(4) -0.014(5) 0.011(3) 0.006(6)
    C10 0.038(3) 0.037(4) 0.038(3) -0.002(2) 0.001(2) -0.001(2)
    C15 0.045(3) 0.048(4) 0.041(4) -0.002(3) 0.002(3) 0.002(3)
    C4 0.056(5) 0.089(7) 0.084(7) -0.011(5) 0.028(5) -0.032(6)
    C1 0.034(3) 0.042(4) 0.062(4) -0.005(3) 0.007(3) -0.002(3)
    C9 0.039(3) 0.032(3) 0.037(3) -0.001(2) 0.002(2) -0.001(2)
    C12 0.044(4) 0.093(7) 0.065(5) 0.006(4) -0.014(4) 0.015(5)
    C14 0.072(5) 0.055(4) 0.037(4) -0.005(4) 0.004(3) 0.009(3)
    C8 0.044(3) 0.036(3) 0.041(3) -0.003(3) -0.003(3) -0.012(3)
    C11 0.039(3) 0.079(5) 0.054(4) 0.000(3) 0.003(3) 0.009(4)
    C13 0.065(5) 0.065(5) 0.053(5) 0.008(4) -0.017(4) 0.010(4)
    C7 0.043(3) 0.051(5) 0.065(4) -0.004(3) 0.000(3) -0.011(3)
    C5 0.060(5) 0.103(7) 0.063(5) -0.019(5) 0.012(4) 0.008(5)
_geom_special_details
;
 All esds (except the esd in the dihedral angle between two l.s. planes)
 are estimated using the full covariance matrix.  The cell esds are taken
 into account individually in the estimation of esds in distances, angles
 and torsion angles; correlations between esds in cell parameters are only
 used when they are defined by crystal symmetry.  An approximate (isotropic)
 treatment of cell esds is used for estimating esds involving l.s. planes.
;
loop_
    _geom_bond_atom_site_label_1
    _geom_bond_atom_site_label_2
    _geom_bond_site_symmetry_2
    _geom_bond_distance
    _geom_bond_publ_flag
    O2 S1 . 1.452(5) ?
    C3 C4 . 1.361(13) ?
    C3 C2 . 1.373(10) ?
    C3 H3 . 0.9300 ?
    C2 C1 . 1.402(10) ?
    C2 H2 . 0.9300 ?
    N1 C9 . 1.512(7) ?
    N1 H1A . 0.8900 ?
    N1 H1B . 0.8900 ?
    N1 H1C . 0.8900 ?
    O4 S1 . 1.447(4) ?
    O3 S1 . 1.527(5) ?
    O3 H3A . 0.8200 ?
    O1 H1D . 0.8500 ?
    O1 H1E . 0.8500 ?
    Se1 C8 . 1.951(6) ?
    Se1 C7 . 1.965(6) ?
    S1 O5 . 1.447(4) ?
    C6 C1 . 1.384(10) ?
    C6 C5 . 1.395(13) ?
    C6 H6 . 0.9300 ?
    C10 C15 . 1.387(8) ?
    C10 C11 . 1.386(8) ?
    C10 C9 . 1.503(8) ?
    C15 C14 . 1.384(9) ?
    C15 H15 . 0.9300 ?
    C4 C5 . 1.383(14) ?
    C4 H4 . 0.9300 ?
    C1 C7 . 1.495(9) ?
    C9 C8 . 1.527(8) ?
    C9 H9 . 0.9800 ?
    C12 C11 . 1.370(10) ?
    C12 C13 . 1.380(11) ?
    C12 H12 . 0.9300 ?
    C14 C13 . 1.370(10) ?
    C14 H14 . 0.9300 ?
    C8 H8A . 0.9700 ?
    C8 H8B . 0.9700 ?
    C11 H11 . 0.9300 ?
    C13 H13 . 0.9300 ?
    C7 H7A . 0.9700 ?
    C7 H7B . 0.9700 ?
    C5 H5 . 0.9300 ?
loop_
    _geom_angle_atom_site_label_1
    _geom_angle_atom_site_label_2
    _geom_angle_atom_site_label_3
    _geom_angle_site_symmetry_1
    _geom_angle_site_symmetry_3
    _geom_angle
    _geom_angle_publ_flag
    C4 C3 C2 . . 120.2(8) ?
    C4 C3 H3 . . 119.9 ?
    C2 C3 H3 . . 119.9 ?
    C3 C2 C1 . . 120.8(8) ?
    C3 C2 H2 . . 119.6 ?
    C1 C2 H2 . . 119.6 ?
    C9 N1 H1A . . 109.5 ?
    C9 N1 H1B . . 109.5 ?
    H1A N1 H1B . . 109.5 ?
    C9 N1 H1C . . 109.5 ?
    H1A N1 H1C . . 109.5 ?
    H1B N1 H1C . . 109.5 ?
    S1 O3 H3A . . 109.5 ?
    H1D O1 H1E . . 104.5 ?
    C8 Se1 C7 . . 98.0(3) ?
    O5 S1 O4 . . 111.7(3) ?
    O5 S1 O2 . . 112.3(4) ?
    O4 S1 O2 . . 110.8(3) ?
    O5 S1 O3 . . 109.0(3) ?
    O4 S1 O3 . . 109.1(3) ?
    O2 S1 O3 . . 103.6(3) ?
    C1 C6 C5 . . 119.1(10) ?
    C1 C6 H6 . . 120.4 ?
    C5 C6 H6 . . 120.4 ?
    C15 C10 C11 . . 118.2(6) ?
    C15 C10 C9 . . 117.8(5) ?
    C11 C10 C9 . . 123.9(5) ?
    C10 C15 C14 . . 120.4(6) ?
    C10 C15 H15 . . 119.8 ?
    C14 C15 H15 . . 119.8 ?
    C3 C4 C5 . . 120.1(9) ?
    C3 C4 H4 . . 120.0 ?
    C5 C4 H4 . . 120.0 ?
    C6 C1 C2 . . 119.1(8) ?
    C6 C1 C7 . . 121.5(7) ?
    C2 C1 C7 . . 119.5(7) ?
    C10 C9 N1 . . 110.1(4) ?
    C10 C9 C8 . . 112.9(5) ?
    N1 C9 C8 . . 108.8(5) ?
    C10 C9 H9 . . 108.3 ?
    N1 C9 H9 . . 108.3 ?
    C8 C9 H9 . . 108.3 ?
    C11 C12 C13 . . 120.9(7) ?
    C11 C12 H12 . . 119.5 ?
    C13 C12 H12 . . 119.5 ?
    C13 C14 C15 . . 120.9(7) ?
    C13 C14 H14 . . 119.6 ?
    C15 C14 H14 . . 119.6 ?
    C9 C8 Se1 . . 114.4(4) ?
    C9 C8 H8A . . 108.7 ?
    Se1 C8 H8A . . 108.7 ?
    C9 C8 H8B . . 108.7 ?
    Se1 C8 H8B . . 108.7 ?
    H8A C8 H8B . . 107.6 ?
    C12 C11 C10 . . 120.8(6) ?
    C12 C11 H11 . . 119.6 ?
    C10 C11 H11 . . 119.6 ?
    C14 C13 C12 . . 118.7(7) ?
    C14 C13 H13 . . 120.6 ?
    C12 C13 H13 . . 120.6 ?
    C1 C7 Se1 . . 113.3(4) ?
    C1 C7 H7A . . 108.9 ?
    Se1 C7 H7A . . 108.9 ?
    C1 C7 H7B . . 108.9 ?
    Se1 C7 H7B . . 108.9 ?
    H7A C7 H7B . . 107.7 ?
    C4 C5 C6 . . 120.7(9) ?
    C4 C5 H5 . . 119.7 ?
    C6 C5 H5 . . 119.7 ?
loop_
    _geom_torsion_atom_site_label_1
    _geom_torsion_atom_site_label_2
    _geom_torsion_atom_site_label_3
    _geom_torsion_atom_site_label_4
    _geom_torsion_site_symmetry_1
    _geom_torsion_site_symmetry_2
    _geom_torsion_site_symmetry_3
    _geom_torsion_site_symmetry_4
    _geom_torsion
    _geom_torsion_publ_flag
    C4 C3 C2 C1 . . . . -0.9(12) ?
    C11 C10 C15 C14 . . . . 0.1(10) ?
    C9 C10 C15 C14 . . . . -178.5(6) ?
    C2 C3 C4 C5 . . . . -0.1(13) ?
    C5 C6 C1 C2 . . . . 2.0(10) ?
    C5 C6 C1 C7 . . . . -178.4(6) ?
    C3 C2 C1 C6 . . . . -0.1(10) ?
    C3 C2 C1 C7 . . . . -179.7(6) ?
    C15 C10 C9 N1 . . . . 145.4(5) ?
    C11 C10 C9 N1 . . . . -33.1(8) ?
    C15 C10 C9 C8 . . . . -92.7(6) ?
    C11 C10 C9 C8 . . . . 88.7(7) ?
    C10 C15 C14 C13 . . . . 1.2(11) ?
    C10 C9 C8 Se1 . . . . 174.2(4) ?
    N1 C9 C8 Se1 . . . . -63.2(5) ?
    C13 C12 C11 C10 . . . . 1.8(13) ?
    C15 C10 C11 C12 . . . . -1.7(11) ?
    C9 C10 C11 C12 . . . . 176.9(7) ?
    C15 C14 C13 C12 . . . . -1.1(12) ?
    C11 C12 C13 C14 . . . . -0.4(13) ?
    C6 C1 C7 Se1 . . . . 93.7(6) ?
    C2 C1 C7 Se1 . . . . -86.7(7) ?
    C3 C4 C5 C6 . . . . 2.1(13) ?
    C1 C6 C5 C4 . . . . -3.1(11) ?
loop_
    _geom_hbond_atom_site_label_d
    _geom_hbond_atom_site_label_h
    _geom_hbond_atom_site_label_a
    _geom_hbond_site_symmetry_A
    _geom_hbond_distance_dh
    _geom_hbond_distance_ha
    _geom_hbond_distance_da
    _geom_hbond_angle_dha
    N1 H1A O4 1_465 0.89 2.16 3.003(7) 157
    N1 H1B O4 2_555 0.89 2.05 2.893(6) 159
    N1 H1C O2 1_455 0.89 1.92 2.812(6) 176
    O1 H1D O2 1_545 0.85 1.91 2.726(8) 161
    O1 H1E O5 2_545 0.85 1.95 2.730(6) 152
    O3 H3A O1 1_555 0.82 1.68 2.483(9) 167
    C15 H15 Cg 1_565 0.93 2.75 3.547(7) 144
_shelx_space_group_comment
;
The symmetry employed for this shelxl refinement is uniquely defined
by the following loop, which should always be used as a source of
symmetry information in preference to the above space-group names.
They are only intended as comments.
;
_shelx_estimated_absorpt_T_min     ?
_shelx_estimated_absorpt_T_max     ?
_shelx_hkl_file
;
   0  -5  -1 30310.0 1304.65   4
   0  -5  -2 25081.9 1271.37   4
   0  -5  -3 14592.0 999.780   4
   0  -5  -4 2184.69 377.991   4
   0  -5  -5 19146.0 1309.88   4
   0  -5  -6 5500.26 699.423   4
   0  -5  -7 104.770 149.311   4
   0  -5  -8 11664.6 1197.49   4
   0  -5  -9 9897.17 1166.47   4
   0  -5 -10 1952.29 582.840   4
   0  -4   0 130461. 4065.94   4
   0  -4  -1 85079.6 2911.04   4
   0  -4  -2 6188.32 544.005   4
   0  -4  -3 21345.5 1194.77   4
   0  -4  -4 34096.6 1680.00   4
   0  -4  -5 7960.62 780.780   4
   0  -4  -6 3215.68 574.271   4
   0  -3   0 26.0609 38.4629   4
   0  -3  -1 41386.7 1604.97   4
   0  -3  -2 34596.7 1457.21   4
   0  -3  -3 19539.4 1061.67   4
   0  -2   0 506211. 14250.5   4
   0  -2  -1 458142. 12985.8   4
   0  -2  -3 59444.3 2173.83   2
   0  -2  -4 52011.1 1936.26   2
   0  -2  -5 16236.8 827.158   2
   0  -2  -6 35655.5 1372.67   2
   0  -2  -7 24002.8 994.385   2
   0  -1  -1 175068. 5142.52   2
   0  -1  -2 434166. 12245.7   2
   0  -1  -3 152015. 5386.10   1
   0  -1  -3 172628. 4868.09   2
   0  -1  -4 47983.9 2173.76   1
   0  -1   5 63180.9 2543.28   1
   0  -1  -5 51343.7 2508.57   1
   0  -1   6 64117.9 2797.62   1
   0  -1   7 2354.78 460.052   1
   0  -1   8 59005.1 2887.78   1
   0  -1   9 39933.3 2379.49   1
   0  -1  10 3014.05 606.841   1
   0  -1  11 24705.1 1949.37   1
   0  -1  12 56309.9 3342.53   1
   0  -1  13 24581.5 2162.56   1
   0  -1  14 3859.91 883.487   1
   0  -1  15 255.150 392.859   1
   0  -1  16 3817.69 1007.85   1
   0  -1  17 1928.76 702.598   1
   0   0   2 702.829 146.360   1
   0   0  -2 552.680 124.834   1
   0   0   3 12193.7 755.617   1
   0   0  -3 11021.0 748.634   1
   0   0  -4 154379. 5449.95   1
   0   0   4 179311. 5435.50   1
   0   0   5 53727.9 2259.94   1
   0   0  -5 48208.5 2317.73   1
   0   0   6 16160.2 1112.71   1
   0   0   7 19155.9 1330.66   1
   0   0   8 994.953 303.584   1
   0   0   9 5722.68 783.705   1
   0   0  10 71209.4 3451.93   1
   0   0  11 30610.2 2135.95   1
   0   0 -11 28453.5 1310.99   2
   0   0 -12 28059.5 1347.19   2
   0   0  12 31844.3 2280.81   1
   0   0  13 4346.32 861.296   1
   0   0  14 26407.4 2262.53   1
   0   0  15 3056.81 817.397   1
   0   0  16 335.455 223.807   1
   0   0  17-281.416 337.797   1
   0   0  18 174.296 425.111   1
   0   1   0 65.8843 52.2753   2
   0   1   1 152004. 4505.96   2
   0   1   2 448407. 12987.5   1
   0   1  -3 164558. 5297.13   1
   0   1   3 162443. 5242.25   1
   0   1  -4 52611.2 2275.15   1
   0   1   4 56211.9 2300.18   1
   0   1   5 64305.5 2702.78   1
   0   1  -5 62728.7 2698.32   1
   0   1   6 48817.2 2350.52   1
   0   1   7 2750.49 527.594   1
   0   1   8 49226.2 2638.64   1
   0   1   9 39380.3 2427.61   1
   0   1  10 4185.81 810.502   1
   0   1 -11 18216.9 1175.01   2
   0   1  11 19859.7 1821.72   1
   0   1  12 67135.1 3534.59   1
   0   1 -12 50127.6 2366.41   2
   0   1 -13 19924.3 1338.34   2
   0   1  13 23719.0 2067.49   1
   0   1  14 3383.84 829.408   1
   0   1  15 37.2393 262.608   1
   0   1  16 4174.99 999.106   1
   0   1  17 2548.15 850.573   1
   0   2   0 506668. 14400.8   4
   0   2   0 526745. 14863.2   2
   0   2  -1 428298. 12797.4   2
   0   2   1 446622. 12739.1   2
   0   2  -1 437147. 12402.9   4
   0   2  -2 52611.8 2177.57   2
   0   2   2 54665.2 2051.36   2
   0   2  -2 55255.0 1885.49   4
   0   2  -3 43304.3 1954.64   2
   0   2   3 49636.0 2208.70   1
   0   2   3 47263.8 1791.21   2
   0   2   4 50149.2 2346.11   1
   0   2   5 16757.4 1253.06   1
   0   2   6 41476.9 2254.76   1
   0   2   7 19063.6 1495.52   1
   0   2   8 9034.38 1053.72   1
   0   2  -8 8186.13 805.006   2
   0   2  -9 37184.9 2026.14   2
   0   2   9 43046.2 2559.89   1
   0   2 -10 37468.0 2084.80   2
   0   2  10 45673.1 2748.17   1
   0   2 -11 39229.0 2152.62   2
   0   2  11 41625.2 2819.62   1
   0   2 -12 26979.1 1750.51   2
   0   2  12 29048.4 2431.85   1
   0   2 -13 756.439 291.833   2
   0   2  13 471.906 350.586   1
   0   2 -14 5492.92 767.263   2
   0   2  14 6464.50 1254.77   1
   0   2  15 7374.61 1333.56   1
   0   2  16 811.457 461.771   1
   0   2  17 701.627 455.652   1
   0   3   0-197.295 175.173   2
   0   3  -1 43634.4 1557.34   4
   0   3   1 40641.8 1973.53   2
   0   3  -1 43466.2 2079.75   2
   0   3  -2 27151.4 1201.01   4
   0   3  -2 28699.3 1611.40   2
   0   3   2 27256.5 1454.14   2
   0   3  -3 15926.6 1197.21   2
   0   3  -3 15171.2 869.706   4
   0   3   3 17949.8 1094.08   2
   0   3  -4 45142.4 1900.59   4
   0   3  -4 45399.5 2260.07   2
   0   3   4 49090.3 2539.08   1
   0   3   5 80693.6 3700.08   1
   0   3  -5 83952.6 3455.15   2
   0   3   6 9864.30 1116.88   1
   0   3  -6 10995.6 1016.09   2
   0   3   7 3630.33 662.947   1
   0   3  -7 2982.63 514.053   2
   0   3  -8 23459.7 1674.52   2
   0   3   8 28227.4 2035.59   1
   0   3   9 40309.5 2672.27   1
   0   3  -9 36627.9 2221.75   2
   0   3  10 3892.76 835.676   1
   0   3 -10 4115.60 689.804   2
   0   3 -11 11036.7 1177.55   2
   0   3  11 10638.5 1409.13   1
   0   3 -12 16010.4 1518.47   2
   0   3  12 16958.9 1855.54   1
   0   3  13 16206.6 1944.79   1
   0   3 -13 22816.7 1824.13   2
   0   3  14 863.752 475.539   1
   0   3 -14 1448.59 492.054   2
   0   3  15 1233.59 600.341   1
   0   3  16 1965.83 818.336   1
   0   4   0 133837. 5067.86   2
   0   4   1 89354.6 3618.04   2
   0   4  -1 81649.3 3608.70   2
   0   4   2 6920.04 748.372   2
   0   4  -2 6413.54 811.657   2
   0   4  -2 5084.82 425.856   4
   0   4   3 17309.0 1242.95   2
   0   4  -3 17921.2 1426.39   2
   0   4  -3 15333.6 912.628   4
   0   4  -4 36883.7 2147.18   2
   0   4  -4 30572.5 1516.39   4
   0   4  -5 5901.49 805.907   2
   0   4  -5 5020.42 573.149   4
   0   4   5 6564.75 969.912   1
   0   4   6 6032.19 954.542   1
   0   4  -6 5200.05 811.028   2
   0   4  -6 5007.87 309.779   3
   0   4  -7 21477.7 1744.95   2
   0   4   7 21526.0 1910.39   1
   0   4   8 2667.76 649.742   1
   0   4  -8 3780.56 727.145   2
   0   4   9 12218.0 1494.08   1
   0   4  -9 12255.3 1343.52   2
   0   4 -10 27230.7 2117.23   2
   0   4  10 23823.0 2223.13   1
   0   4  11 20185.4 2139.11   1
   0   4 -11 20244.5 1856.69   2
   0   4  12 2035.73 712.841   1
   0   4 -12 2612.16 646.795   2
   0   4 -13 445.593 372.824   2
   0   4  13 457.505 468.778   1
   0   4 -14 2400.79 617.091   2
   0   4  14 2268.62 766.057   1
   0   4 -15 931.780 437.095   2
   0   4  15 604.514 336.093   1
   0   5   0-145.685 239.273   2
   0   5   1 35707.9 2207.62   2
   0   5  -1 34108.0 2264.15   2
   0   5   2 32719.8 2101.20   2
   0   5  -2 33951.2 2252.92   2
   0   5   3 22154.8 1628.82   2
   0   5  -3 18389.0 1688.87   2
   0   5  -4 3095.77 681.315   2
   0   5  -5 20638.4 1803.14   2
   0   5   5 23337.9 2119.32   1
   0   5  -6 3044.25 730.020   2
   0   5   6 3203.08 865.776   1
   0   5  -7 23.8620 250.352   2
   0   5   7 104.012 245.391   1
   0   5  -8 7394.97 1106.26   2
   0   5   8 8847.46 1320.00   1
   0   5  -9 9959.05 1354.70   2
   0   5   9 10506.1 1502.12   1
   0   5 -10 2307.12 648.525   2
   0   5  10 1833.13 688.040   1
   0   5  11 2533.79 813.973   1
   0   5 -11 2927.66 777.537   2
   0   5  12 9881.41 1673.86   1
   0   5 -12 7727.69 1268.19   2
   0   5 -13 5059.17 1011.36   2
   0   5  13 5102.35 1218.30   1
   0   5 -14-196.591 306.059   2
   0   6   0 30807.3 2314.30   2
   0   6  -1 17236.2 1686.19   2
   0   6   1 17537.3 1682.09   2
   0   6  -2 1293.63 524.504   2
   0   6   2 1273.32 402.559   2
   0   6  -3 8836.60 1222.50   2
   0   6  -4 14244.9 1586.77   2
   0   6   5 370.931 268.463   1
   0   6  -5 510.144 457.909   2
   0   6   6 2264.92 797.935   1
   0   6  -6 1975.28 618.453   2
   0   6   7 5632.38 1141.40   1
   0   6  -7 4894.39 986.182   2
   0   6  -8 1886.60 626.720   2
   0   6   8 3278.85 856.551   1
   0   6  -9 2203.12 728.966   2
   0   6   9 174.396 279.521   1
   0   6  10 13753.4 1939.41   1
   0   6 -10 12212.6 1649.09   2
   0   6 -11 10353.4 1580.45   2
   0   6  11 9385.94 1716.56   1
   0   7   0 1040.99 536.628   2
   0   7  -1 9909.75 1416.68   2
   0   7  -2 13916.5 1691.79   2
   0   7  -3 2402.51 705.078   2
   0   7   4-243.893 267.676   1
   0   7  -4-273.586 218.889   2
   0   7  -5 3806.14 893.774   2
   0   7   5 2845.12 940.759   1
   0   7   6 652.923 486.235   1
   0   7  -6 922.387 550.521   2
   0   7   7-86.1080 443.809   1
   1  -5 -14 1300.77 464.572   4
   1  -5 -13 373.423 319.414   4
   1  -5 -12 636.025 365.762   4
   1  -5 -11 3890.70 825.465   4
   1  -5 -10 247.234 314.122   4
   1  -5  -9 8148.26 1061.33   4
   1  -5  -8 35280.4 2248.74   4
   1  -5  -7 9738.04 1054.45   4
   1  -5  -6 3406.96 579.358   4
   1  -5  -5 4830.80 641.218   4
   1  -5  -4 50036.4 2428.94   4
   1  -5  -3 14070.6 1092.47   4
   1  -5  -2 972.107 253.124   4
   1  -5  -1 23876.1 1339.89   4
  -1  -5   0 3945.07 303.594   3
   1  -5   0 3682.50 436.045   4
  -1  -5  -2 29075.7 1150.79   4
  -1  -5  -3 26217.1 1253.23   4
  -1  -5  -4 8679.47 714.971   4
  -1  -5  -5 4014.87 521.271   4
  -1  -5  -6 35741.6 1940.77   4
  -1  -5  -7 13807.8 1202.13   4
   1  -4  -8 3410.73 642.040   4
   1  -4  -7 55723.0 2796.66   4
   1  -4  -6 62018.1 2855.09   4
   1  -4  -5 28355.2 1656.25   4
   1  -4  -4 2768.39 446.348   4
   1  -4  -3 31084.6 1627.18   4
   1  -4  -2 28974.2 1512.90   4
   1  -4  -1 10515.6 795.573   4
  -1  -4   0 14111.5 724.870   3
   1  -4   0 13431.7 867.806   4
  -1  -4  -1 39973.4 1383.53   4
   1  -4   1 46569.8 1814.83   4
  -1  -4  -2 17943.7 874.172   4
  -1  -4  -3 34028.2 1497.80   4
  -1  -4  -4 86448.8 3202.27   4
   1  -3  -8 63586.1 2525.07   2
   1  -3  -7 68023.6 2708.05   2
   1  -3  -6 3376.82 450.678   2
   1  -3  -5 56923.6 2561.09   2
   1  -3  -5 71832.3 2829.34   4
   1  -3  -4 92405.0 3446.72   4
   1  -3  -3 23739.5 1271.74   4
   1  -3  -2 3549.90 419.150   4
  -1  -3   1 30342.0 1102.06   3
   1  -3  -1 30808.8 1445.38   4
   1  -3   0 60215.1 2307.72   4
   1  -3   1 15031.5 862.807   4
  -1  -3  -1 15339.7 654.174   4
  -1  -3  -2 131750. 4091.55   4
   1  -2  -9 24858.5 1154.89   2
   1  -2  -7 67150.2 2447.41   2
   1  -2  -6 81784.2 2884.99   2
   1  -2  -5 59455.5 2249.54   2
   1  -2  -4 4756.14 462.650   2
   1  -2  -3 179085. 5456.38   4
   1  -2  -3 161803. 5333.29   2
   1  -2  -2 149154. 4943.03   2
   1  -2  -2 156672. 4853.04   4
  -1  -2   1 29876.5 1050.40   3
   1  -2  -1 26743.2 1359.66   2
   1  -2  -1 27919.7 1255.11   4
   1  -2   0 27574.4 1215.76   4
   1  -2   0 29133.4 1419.18   2
   1  -2   1 225635. 7313.34   2
   1  -2   1 240477. 7022.10   4
   1  -2   2 10057.9 782.677   2
  -1  -1  18 3876.74 1089.58   1
  -1  -1  17 1677.34 650.480   1
  -1  -1  16 359.677 375.537   1
  -1  -1  15 2427.13 782.838   1
  -1  -1  14 8655.46 1273.76   1
  -1  -1  13 2144.05 630.434   1
  -1  -1  12 23131.8 1999.07   1
  -1  -1  11 12480.2 1359.62   1
  -1  -1  10 5547.62 823.189   1
  -1  -1   9 39458.2 2334.87   1
  -1  -1   8 170760. 6199.93   1
  -1  -1   7 209373. 7113.91   1
  -1  -1   6 50507.2 2367.67   1
  -1  -1   5 38020.2 1822.28   1
   1  -1  -5 34017.7 1858.23   1
   1  -1  -4 73515.9 2900.30   1
   1  -1  -3 27225.9 1353.21   1
   1  -1  -2 41722.6 1616.50   4
   1  -1  -1 27307.4 1104.40   4
   1  -1   0 34897.9 1295.15   4
   1  -1   0 31747.9 1303.56   2
   1  -1   1 37076.1 1351.05   4
   1  -1   1 34851.9 1405.63   2
  -1  -1  -2 468430. 13743.5   1
   1  -1   2 472896. 13549.2   2
  -1  -1  -3 433387. 12674.5   1
   1  -1   3 422108. 12348.2   2
  -1  -1  -4 47272.7 2162.34   1
   1  -1   4 46885.1 2085.19   1
   1  -1   5 1083.00 289.547   1
  -1  -1  -5 951.349 284.631   1
   1  -1   6 42761.0 2168.82   1
   1  -1   7 57097.5 2751.86   1
   1  -1   8 10969.1 1081.28   1
   1  -1   9 9953.13 1110.84   1
   1  -1  10 10022.7 1151.94   1
   1  -1  11 16629.5 1633.58   1
   1  -1  12 16973.8 1726.00   1
   1  -1  13 13741.6 1603.16   1
   1  -1  14 6381.42 1109.93   1
   1  -1  15 100.367 248.373   1
   1  -1  16 5504.86 1166.80   1
   1  -1  17 10084.7 1664.34   1
  -1   0  18 341.738 425.249   1
  -1   0  17 1089.90 538.521   1
  -1   0  16 11859.2 1651.77   1
  -1   0  15 1298.29 509.576   1
  -1   0  14 3253.05 812.694   1
  -1   0  13 6116.24 997.732   1
  -1   0  12 342.409 276.033   1
  -1   0  11 19692.8 1669.98   1
  -1   0  10 20145.2 1578.00   1
  -1   0   9 41076.9 2299.07   1
  -1   0   8 1558.23 372.382   1
  -1   0   7 11200.8 950.726   1
  -1   0   6 35290.2 1783.14   1
   1   0  -6 34425.2 1924.08   1
   1   0  -5 111914. 4283.75   1
  -1   0   5 128770. 4222.82   1
  -1   0   4 80177.6 2785.01   1
   1   0  -4 71159.0 2849.14   1
   1   0  -3 3668.87 408.300   1
  -1   0   3 6356.61 475.351   1
   1   0  -2 39949.2 1539.47   1
  -1   0   2 45758.3 1522.50   1
  -1   0   1 13273.2 599.022   4
  -1   0  -1 171295. 5021.50   4
   1   0   2 71942.5 2509.82   1
  -1   0  -2 76371.8 2545.67   1
  -1   0  -3 289014. 8807.62   1
   1   0   3 300937. 8272.07   2
  -1   0  -4 492827. 13903.7   1
   1   0   4 445068. 13773.7   1
  -1   0  -5 146983. 5162.18   1
  -1   0  -5 147203. 4272.34   2
   1   0   5 134528. 4956.12   1
   1   0   6 25100.4 1540.61   1
  -1   0  -6 27843.1 1034.04   2
  -1   0  -7 31881.3 1192.33   2
   1   0   7 31162.1 1824.54   1
  -1   0  -8 57917.4 1983.13   2
   1   0   8 58976.9 2813.80   1
   1   0   9 50522.2 2716.45   1
  -1   0  -9 54630.1 1897.36   2
   1   0  10 230.094 266.263   1
  -1   0 -10 430.147 114.332   2
  -1   0 -11 10220.0 618.400   2
   1   0  11 10115.9 1188.16   1
   1   0  12 5053.59 862.270   1
   1   0  13 1317.91 493.213   1
   1   0  14 28001.5 2368.05   1
   1   0  15 10994.3 1517.60   1
   1   0  16 5881.07 1175.61   1
   1   0  17 1241.45 557.286   1
  -1   1  18 3311.11 967.815   1
  -1   1  17 1749.07 730.767   1
  -1   1  16 253.937 387.637   1
  -1   1  15 3889.74 918.394   1
  -1   1  14 9172.47 1290.07   1
  -1   1  13 2905.78 661.273   1
  -1   1  12 25628.8 2120.35   1
  -1   1  11 12869.3 1420.35   1
  -1   1  10 6271.04 989.514   1
  -1   1   9 41175.0 2482.52   1
  -1   1   8 157833. 5940.86   1
  -1   1   7 187888. 6535.62   1
  -1   1   6 44834.5 2191.50   1
  -1   1   5 25034.9 1437.85   1
   1   1  -5 24597.9 1446.32   1
   1   1  -4 83674.9 3198.96   1
  -1   1   4 88249.5 3178.95   1
  -1   1   3 32587.0 1468.20   1
   1   1  -3 32394.5 1522.60   1
  -1   1   2 49302.7 1878.65   1
  -1   1   1 38189.9 1466.59   4
   1   1  -1 41077.3 1402.90   3
  -1   1   0 37892.6 1402.93   4
  -1   1  -1 37223.6 1439.95   4
  -1   1  -1 38663.0 1284.09   3
  -1   1  -1 39261.6 1461.49   2
   1   1   2 488707. 14262.9   1
  -1   1  -2 489903. 14063.8   2
  -1   1  -2 498720. 14102.2   4
  -1   1  -3 454356. 13007.9   1
   1   1   3 436433. 12939.4   1
  -1   1  -3 433525. 12676.5   2
   1   1   4 49560.2 2195.69   1
  -1   1  -4 50236.8 1921.72   2
  -1   1  -4 52430.9 2225.08   1
   1   1   5 3034.58 475.568   1
  -1   1  -5 3531.39 499.343   1
  -1   1  -5 3523.95 380.622   2
  -1   1  -6 56688.3 2166.62   2
   1   1   6 52220.7 2541.09   1
   1   1   7 58995.6 2925.08   1
  -1   1  -7 67039.1 2484.09   2
  -1   1  -8 12793.7 868.790   2
   1   1   8 13568.8 1258.93   1
   1   1   9 16158.1 1480.20   1
  -1   1  -9 13823.2 950.221   2
  -1   1 -10 11707.1 870.176   2
   1   1  10 11434.6 1312.84   1
   1   1  11 23495.3 2004.19   1
  -1   1 -11 20140.9 1224.21   2
  -1   1 -12 15122.3 1059.30   2
   1   1  12 19405.1 1826.14   1
   1   1  13 12689.4 1501.42   1
   1   1  14 7826.35 1212.54   1
   1   1  15 1723.43 612.373   1
   1   1  16 4973.14 1089.95   1
   1   1  17 7819.18 1381.78   1
  -1   2  17 5782.81 1220.14   1
  -1   2  16 5052.06 1162.10   1
  -1   2  15 1247.29 622.202   1
   1   2 -14 1277.47 393.566   2
  -1   2  14 1924.18 670.705   1
  -1   2  13 6062.20 1156.49   1
   1   2 -13 3568.10 613.658   2
  -1   2  12 784.470 468.656   1
  -1   2  11 4486.76 855.399   1
  -1   2  10 26797.2 2090.28   1
  -1   2   9 26224.0 1949.20   1
  -1   2   8 10852.2 1157.73   1
  -1   2   7 77696.5 3527.49   1
  -1   2   6 78851.1 3421.01   1
  -1   2   5 57987.8 2669.14   1
  -1   2   4 3828.04 535.859   1
  -1   2   3 188839. 6282.36   1
   1   2  -2 178881. 5287.11   3
  -1   2   1 33498.4 1403.98   4
  -1   2   0 24292.7 1244.69   2
  -1   2   0 25212.8 1126.62   4
  -1   2  -1 246316. 7361.90   4
  -1   2  -1 240305. 7470.32   2
  -1   2  -2 6091.70 569.499   2
  -1   2  -2 6430.16 529.768   4
  -1   2  -3 40905.4 1924.50   2
  -1   2  -3 43051.6 1812.43   4
   1   2   3 45731.9 1706.44   2
   1   2   3 43738.7 2103.12   1
  -1   2  -4 119823. 4122.84   2
   1   2   4 117556. 3715.63   2
   1   2   4 114093. 4360.51   1
  -1   2  -5 342950. 10322.0   2
   1   2   5 331356. 10702.2   1
   1   2   6 16383.8 1325.47   1
  -1   2  -6 17450.0 1156.13   2
   1   2   7 20300.0 1571.81   1
  -1   2  -7 19169.7 1266.30   2
   1   2   8 44276.8 2589.21   1
  -1   2  -8 43100.1 2112.64   2
  -1   2  -9 15740.1 1160.88   2
   1   2   9 15854.9 1508.71   1
  -1   2 -10 2197.60 412.445   2
   1   2  10 3641.65 711.554   1
   1   2  11 2940.48 693.293   1
  -1   2 -11 1413.41 369.084   2
  -1   2 -12 7363.16 843.083   2
   1   2  12 8565.79 1273.93   1
   1   2  13 41.0861 210.008   1
  -1   2 -13 144.534 231.335   2
   1   2  14 4283.84 942.049   1
   1   2  15 19495.4 2251.24   1
   1   2  16 3692.54 981.154   1
   1   2  17 1002.65 544.594   1
  -1   3  16 224.448 371.705   1
  -1   3  15 3446.14 973.885   1
   1   3 -14 2988.52 694.896   2
  -1   3  14 4343.62 1045.09   1
  -1   3  13-483.976 478.945   1
   1   3 -13-140.408 251.263   2
  -1   3  12 3052.81 750.494   1
   1   3 -12 2524.63 581.633   2
  -1   3  11 5301.86 1000.51   1
   1   3 -11 4760.55 777.265   2
  -1   3  10 9346.02 1249.96   1
  -1   3   9 41540.0 2729.16   1
  -1   3   8 82477.1 3981.87   1
  -1   3   7 81267.6 3829.02   1
  -1   3   6 3759.98 662.432   1
  -1   3   5 69633.1 3313.15   1
  -1   3   4 105755. 4270.02   1
   1   3  -4 101220. 3286.51   3
   1   3  -3 20879.6 923.458   4
   1   3  -2 4186.55 264.785   4
  -1   3   1 52439.0 2319.61   2
  -1   3   0 70243.2 2827.98   2
  -1   3   0 66243.7 2478.91   4
   1   3   0 69493.1 2804.82   2
  -1   3  -1 16081.9 1109.99   2
  -1   3  -1 14088.2 859.340   4
   1   3   1 15407.2 1047.40   2
   1   3   2 132900. 4533.58   2
  -1   3  -2 129022. 4685.60   2
  -1   3  -2 127660. 4362.14   4
   1   3   3 195122. 6267.60   2
  -1   3  -3 192169. 6249.13   4
  -1   3  -3 196367. 6575.85   2
   1   3   4 105855. 3682.80   2
  -1   3  -4 99665.6 4052.20   2
   1   3   4 108173. 4355.40   1
  -1   3  -4 101951. 3759.53   4
   1   3   5 16952.9 1428.89   1
  -1   3  -5 16058.1 1124.21   4
  -1   3  -5 15886.8 1220.82   2
   1   3   5 16276.9 979.452   2
   1   3   6 38767.8 2356.24   1
  -1   3  -6 36436.3 2054.86   2
   1   3   7 39341.3 2460.05   1
  -1   3  -7 38102.1 2164.05   2
   1   3   8 11552.2 1290.81   1
  -1   3  -8 11018.4 1118.82   2
  -1   3  -9 6303.79 851.527   2
   1   3   9 6635.57 1006.28   1
   1   3  10 4744.99 894.369   1
  -1   3 -10 4861.67 750.775   2
   1   3  11 89.7716 215.731   1
  -1   3 -11 341.317 198.164   2
   1   3  12 4668.94 928.904   1
  -1   3 -12 3398.05 711.085   2
   1   3  13 7645.46 1285.52   1
  -1   3 -13 6489.49 924.020   2
   1   3  14 6868.93 1307.68   1
  -1   3 -14 7275.17 964.134   2
   1   3  15-662.404 522.373   1
   1   3  16 2765.04 952.264   1
  -1   4  15 1480.07 758.126   1
   1   4 -15 446.732 269.953   2
   1   4 -14 820.492 370.245   2
  -1   4  14 1445.13 677.485   1
   1   4 -13 2104.73 587.828   2
  -1   4  13 2327.53 776.752   1
  -1   4  12 2384.62 733.359   1
   1   4 -12 2879.15 697.235   2
  -1   4  11 6226.80 1177.62   1
   1   4 -11 4853.73 855.145   2
  -1   4  10 14605.3 1666.75   1
   1   4 -10 11131.4 1303.10   2
  -1   4   9 16771.3 1749.06   1
   1   4  -9 12996.6 1380.70   2
  -1   4   8 2992.63 645.855   1
   1   4  -8 3463.06 674.818   2
   1   4  -7 53627.7 3014.41   2
  -1   4   7 60010.9 3370.19   1
  -1   4   6 53582.6 3068.64   1
   1   4  -6 56466.7 2887.95   2
   1   4  -5 28246.2 1909.58   2
  -1   4   5 27400.3 2066.50   1
   1   4  -5 24250.6 1265.74   4
   1   4  -4 2334.41 496.665   2
   1   4  -4 1810.93 265.482   4
   1   4  -3 34691.6 2020.11   2
   1   4  -3 29138.7 1099.48   4
   1   4  -2 37983.6 2155.32   2
  -1   4   1 13038.4 1124.27   2
   1   4  -1 12489.1 1131.19   2
  -1   4   0 13574.4 1139.28   2
  -1   4   0 11584.0 822.251   4
   1   4   0 11708.0 1046.36   2
   1   4   1 38139.9 2080.32   2
  -1   4  -1 38226.2 2120.24   2
  -1   4  -1 34549.4 1605.70   4
   1   4   2 23016.7 1497.73   2
  -1   4  -2 23575.9 1611.70   2
  -1   4  -2 21039.7 1191.47   4
   1   4   3 36059.7 1916.16   2
  -1   4  -3 31039.2 1654.02   4
  -1   4  -3 34941.4 2080.83   2
  -1   4  -4 73340.8 3159.57   4
   1   4   4 87209.3 4082.90   1
  -1   4  -4 85759.0 3753.01   2
   1   4   4 85282.9 3338.39   2
   1   4   5 82253.6 3980.71   1
   1   4   5 81670.7 3260.57   2
  -1   4  -5 76027.4 3654.86   2
   1   4   6 12546.6 1350.85   1
  -1   4  -6 10585.1 1146.89   2
   1   4   7 25813.8 2090.33   1
  -1   4  -7 26702.5 1929.23   2
   1   4   8 40807.3 2768.14   1
  -1   4  -8 38234.3 2466.12   2
   1   4   9 28848.3 2364.58   1
  -1   4  -9 25914.8 2064.91   2
   1   4  10 673.446 432.010   1
  -1   4 -10 313.766 245.582   2
   1   4  11 3843.87 891.230   1
  -1   4 -11 2761.15 675.007   2
   1   4  12 3442.41 896.896   1
  -1   4 -12 2881.34 675.155   2
  -1   4 -13 491.589 382.726   2
   1   4  13 135.084 285.811   1
  -1   4 -14 2277.52 614.198   2
   1   4  14 1707.87 688.116   1
   1   4  15 2656.04 875.986   1
   1   5 -14 1084.80 503.251   2
  -1   5  13 389.878 448.913   1
   1   5 -13 474.425 354.257   2
   1   5 -12 1865.11 635.952   2
  -1   5  12 897.294 567.741   1
   1   5 -11 2988.74 738.344   2
  -1   5  11 3075.24 871.966   1
  -1   5  10 315.517 297.083   1
   1   5 -10-3.00184 226.335   2
  -1   5   9 10284.1 1500.78   1
   1   5  -9 10063.8 1358.93   2
  -1   5   8 35274.8 2820.81   1
   1   5  -8 36800.0 2681.87   2
   1   5  -7 8858.33 1161.19   2
  -1   5   7 9606.54 1342.92   1
  -1   5   6 2623.02 685.115   1
   1   5  -6 3289.10 732.983   2
   1   5  -5 4065.48 782.060   2
  -1   5   5 4351.31 948.644   1
   1   5  -4 57430.0 3213.18   2
   1   5  -3 15368.2 1454.76   2
   1   5  -2 1545.46 464.714   2
   1   5  -1 32359.6 2173.35   2
  -1   5   1 29999.3 2058.75   2
  -1   5   0 3487.48 642.312   2
   1   5   0 4163.43 721.149   2
   1   5   1 13240.4 1308.23   2
  -1   5  -1 14572.7 1392.97   2
  -1   5  -2 38015.2 2453.34   2
   1   5   2 43177.2 2431.77   2
   1   5   3 30937.4 1994.10   2
  -1   5  -3 34018.4 2244.57   2
  -1   5  -4 10832.0 1226.05   2
   1   5   4 10730.9 1112.48   2
   1   5   5 8127.12 1172.08   1
  -1   5  -5 5815.38 931.444   2
   1   5   5 7182.55 887.962   2
   1   5   6 41713.3 2961.35   1
  -1   5  -6 41014.8 2665.07   2
   1   5   7 14800.3 1674.58   1
  -1   5  -7 14974.1 1543.51   2
  -1   5  -8 4436.64 837.951   2
   1   5   8 4024.13 938.999   1
  -1   5  -9 591.315 302.887   2
   1   5   9 875.995 436.611   1
  -1   5 -10 6920.00 1079.29   2
   1   5  10 8719.48 1397.47   1
  -1   5 -11 1212.71 479.454   2
   1   5  11 1215.26 558.233   1
   1   5  12 894.276 548.036   1
  -1   5 -12 1080.04 490.088   2
  -1   5 -13 5480.37 1071.82   2
   1   5  13 6116.30 1354.22   1
  -1   5 -14 1860.76 611.219   2
   1   6 -11 1651.88 636.452   2
  -1   6  11 310.339 327.469   1
  -1   6  10 5018.12 1172.43   1
   1   6 -10 6172.67 1204.49   2
  -1   6   9 5376.15 1192.96   1
   1   6  -9 5842.14 1166.35   2
   1   6  -8 1165.53 538.156   2
  -1   6   8 507.374 476.359   1
   1   6  -7 8426.77 1291.95   2
  -1   6   7 7312.93 1331.71   1
   1   6  -6 22592.5 2107.53   2
  -1   6   6 20469.4 2304.88   1
  -1   6   5 10213.5 1539.19   1
   1   6  -5 11646.0 1487.10   2
   1   6  -4 5014.41 917.235   2
   1   6  -3 11377.3 1423.56   2
   1   6  -2 16027.4 1704.38   2
   1   6  -1 1703.44 519.101   2
   1   6   0 6369.61 1012.78   2
   1   6   1 11067.6 1301.32   2
  -1   6  -1 11393.2 1365.27   2
  -1   6  -2 2512.87 673.724   2
   1   6   2 2025.52 560.813   2
  -1   6  -3 1753.22 519.720   2
   1   6   3 1158.30 327.909   2
  -1   6  -4 19095.7 1865.79   2
   1   6   4 19184.5 2094.27   1
   1   6   4 17071.8 1598.75   2
   1   6   5 22759.4 2375.54   1
  -1   6  -5 24915.3 2163.94   2
   1   6   6 2205.27 756.049   1
  -1   6  -6 2732.66 697.442   2
  -1   6  -7 580.426 347.807   2
   1   6   7 1326.32 499.980   1
   1   6   8 8252.71 1455.31   1
  -1   6  -8 8424.02 1306.44   2
   1   6   9 5285.38 1182.38   1
  -1   6  -9 5867.99 1106.19   2
  -1   6 -10 168.510 317.543   2
   1   6  10-311.671 384.125   1
  -1   6 -11 2667.97 797.464   2
   1   6  11 2312.11 845.356   1
  -1   7   7 4842.27 1202.58   1
  -1   7   6 57.6766 233.712   1
   1   7  -6-194.563 345.004   2
   1   7  -5 2655.90 823.784   2
  -1   7   5 3638.24 1015.92   1
  -1   7   4 11880.5 1853.66   1
   1   7  -4 11686.7 1561.54   2
   1   7  -3 7283.92 1222.45   2
   1   7  -2 1259.88 534.585   2
   1   7  -1 5105.96 989.354   2
   1   7   0 854.087 399.973   2
   1   7   1 2124.52 658.139   2
   1   7   2 15424.9 1721.79   2
   1   7   3 9691.23 1323.68   2
  -1   7  -3 7969.67 1275.78   2
   1   7   4 2596.03 861.331   1
  -1   7  -4 2849.59 779.098   2
   1   7   5 1111.73 577.197   1
  -1   7  -5 435.351 300.219   2
   1   7   6 6275.55 1317.37   1
  -1   7  -6 6943.61 1238.46   2
   2  -5 -13 3396.33 849.000   4
   2  -5 -12 122.172 235.879   4
   2  -5 -11 3792.33 805.660   4
   2  -5 -10 7086.97 1065.97   4
   2  -5  -9 3488.98 705.952   4
   2  -5  -8 777.684 379.232   4
   2  -5  -7 9269.71 1070.50   4
   2  -5  -6 6362.06 851.228   4
   2  -5  -5 7473.73 887.023   4
   2  -5  -4 23392.9 1593.73   4
   2  -5  -3 63346.9 2982.24   4
   2  -5  -2 17051.3 1251.93   4
   2  -5  -1 10876.9 942.619   4
   2  -5   0 35839.3 1822.57   4
  -2  -5   0 33762.8 1489.68   3
  -2  -5  -1 26427.1 1348.40   3
   2  -5   1 25349.9 1465.17   4
  -2  -5  -4 1446.39 255.854   4
  -2  -5  -5 1840.89 340.560   4
  -2  -5  -6 3860.58 544.116   4
   2  -4 -13 2580.13 757.274   4
   2  -4 -12 16139.0 1747.33   4
   2  -4 -11 13482.8 1491.22   4
   2  -4 -10 2703.42 646.858   4
   2  -4  -9 2960.62 645.360   4
   2  -4  -8 8806.90 1043.82   4
   2  -4  -7 6218.26 819.704   4
   2  -4  -6 14858.6 1248.23   4
   2  -4  -5 29726.9 1813.19   4
   2  -4  -4 21007.0 1395.61   4
   2  -4  -3 24941.2 1516.71   4
   2  -4  -2 71890.2 3035.94   4
  -2  -4   1 74890.7 2568.15   3
   2  -4  -1 75685.8 3049.95   4
   2  -4   0 32115.3 1676.57   4
   2  -4   0 31143.6 1296.68   3
  -2  -4   0 34794.1 1485.38   3
   2  -4   1 5209.24 574.467   4
  -2  -4  -2 28544.1 1076.55   4
  -2  -4  -3 7903.73 568.843   4
   2  -3  -7 44612.5 2428.82   4
   2  -3  -6 21100.4 1472.06   4
   2  -3  -5 9610.56 892.939   4
   2  -3  -4 87265.5 3413.66   4
   2  -3  -3 98351.3 3670.25   4
   2  -3  -2 25451.5 1412.48   4
  -2  -3   1 734.603 159.701   3
   2  -3  -1 606.486 207.611   4
  -2  -3   0 48930.0 1895.82   3
   2  -3   0 48906.6 1785.43   3
   2  -3   0 47818.6 2090.17   4
   2  -3   1 96458.5 3478.87   4
   2  -3   2 38145.5 1754.23   4
   2  -2  -5 39275.7 1955.43   4
   2  -2  -4 16887.2 1103.69   4
   2  -2  -3 32182.4 1582.08   4
   2  -2  -2 176224. 5673.06   4
   2  -2  -1 75569.3 2962.15   2
  -2  -2   1 80654.2 2669.10   3
   2  -2  -1 76654.2 2848.52   4
  -2  -2   0 30399.6 1271.55   3
   2  -2   0 29004.5 1187.82   3
   2  -2   0 28190.4 1384.56   4
   2  -2   0 25710.2 1424.93   2
   2  -2   1 58801.0 2047.65   3
   2  -2   1 56202.3 2302.06   4
  -2  -2  -1 63807.4 1978.05   4
   2  -2   1 56639.1 2447.46   2
   2  -2   2 51178.7 2300.00   2
   2  -2   2 54811.8 2143.68   4
  -2  -1  17 1247.17 580.777   1
  -2  -1  16-470.727 496.616   1
  -2  -1  15 5473.14 1122.07   1
  -2  -1  14 20052.2 2073.26   1
  -2  -1  13 21802.4 2063.52   1
  -2  -1  12 1376.59 483.136   1
  -2  -1  11 28196.9 2096.53   1
  -2  -1  10 15291.5 1405.73   1
  -2  -1   9 789.152 286.547   1
  -2  -1   8 65214.5 3042.60   1
  -2  -1   7 125837. 4719.70   1
   2  -1  -5 28700.1 1617.52   1
   2  -1  -4 236383. 7452.91   1
   2  -1  -3 379395. 11249.6   4
   2  -1  -3 379875. 11254.7   1
   2  -1  -2 135148. 4368.38   4
  -2  -1   1 69557.0 2283.20   4
  -2  -1   1 72032.2 2426.37   3
   2  -1  -1 72490.3 2533.36   4
  -2  -1   0 190052. 5623.32   3
  -2  -1   0 181643. 5458.37   4
   2  -1   0 185278. 5575.86   3
   2  -1   0 178773. 5685.71   4
   2  -1   1 522848. 15177.8   4
  -2  -1  -1 531248. 14983.0   4
  -2  -1  -2 9190.24 698.332   1
   2  -1   2 8939.14 636.393   4
   2  -1   3 54622.2 2136.75   2
  -2  -1  -3 58771.7 2386.31   1
  -2  -1  -4 73014.4 3015.96   1
   2  -1   4 71771.2 2910.65   1
   2  -1   4 74632.5 2691.90   2
   2  -1   5 44557.0 2143.01   1
   2  -1   5 44425.1 1882.63   2
   2  -1   6 46880.2 2334.57   1
   2  -1   7 113778. 4538.64   1
   2  -1   8 57836.2 2924.78   1
   2  -1   9 5719.42 839.938   1
   2  -1  10 26209.9 1973.91   1
   2  -1  11 24683.2 2021.49   1
   2  -1  12 5893.81 1038.52   1
   2  -1  13 3214.49 807.816   1
   2  -1  14 249.408 211.669   1
   2  -1  15 519.453 334.481   1
   2  -1  16 90.9140 383.092   1
   2  -1  17 1720.40 654.612   1
  -2   0  18 241.308 338.559   1
  -2   0  17-146.600 308.110   1
  -2   0  16 7520.19 1342.42   1
  -2   0  15 6637.75 1228.12   1
  -2   0  14-86.6169 205.484   1
  -2   0  13 2260.04 615.901   1
  -2   0  12 51021.8 3027.32   1
  -2   0  11 7935.12 1034.68   1
  -2   0  10 949.341 374.401   1
  -2   0   9 6072.50 787.015   1
  -2   0   8 102.874 136.933   1
  -2   0   7 16656.9 1166.77   1
   2   0  -6 23103.8 1488.99   1
  -2   0   6 24939.5 1378.97   1
  -2   0   5 376324. 10706.8   1
   2   0  -5 334792. 10852.7   1
   2   0  -4 67621.5 2660.32   1
  -2   0   4 74501.0 2569.03   1
  -2   0   3 25791.3 1064.01   1
   2   0  -3 23245.7 1138.10   1
   2   0  -2 932913. 25969.6   4
  -2   0   2 958927. 25706.2   1
   2   0  -1 90898.5 2928.66   4
  -2   0   1 90437.3 2967.33   4
   2   0  -1 87149.8 2955.21   3
   2   0   0 44787.0 1743.13   3
  -2   0   0 46465.0 1767.69   4
   2   0   0 46771.8 1716.77   4
  -2   0   0 47659.5 1749.93   3
  -2   0  -1 107982. 3466.22   4
   2   0   1 108202. 3438.06   4
  -2   0  -1 106878. 3281.12   1
   2   0   1 105738. 3296.91   1
  -2   0  -2 208889. 6455.53   4
  -2   0  -2 216865. 6425.90   1
   2   0   2 212132. 6440.16   1
  -2   0  -3 4205.33 460.428   1
   2   0   3 4309.80 456.711   1
  -2   0  -4 3024.00 435.352   1
   2   0   4 2905.84 411.362   1
   2   0   5 199927. 6794.42   1
   2   0   5 207746. 6183.98   2
   2   0   6 56960.2 2578.22   1
   2   0   7 2764.83 470.263   1
   2   0   8 12148.5 1135.62   1
   2   0   9 126319. 5028.42   1
   2   0  10 71777.4 3539.28   1
   2   0  11 2425.08 573.847   1
   2   0  12 17702.0 1690.24   1
   2   0  13 5788.16 984.543   1
   2   0  14 34.3135 259.760   1
   2   0  15-72.7603 256.504   1
   2   0  16 2305.75 760.019   1
   2   0  17 1493.64 563.326   1
  -2   1  18 1097.70 598.375   1
  -2   1  17 1226.17 576.724   1
  -2   1  16 375.978 259.111   1
  -2   1  15 4608.76 1003.51   1
  -2   1  14 21090.9 2008.19   1
  -2   1  13 21148.0 1931.99   1
  -2   1  12 308.275 319.839   1
  -2   1  11 25965.4 2042.50   1
  -2   1  10 17933.2 1596.06   1
  -2   1   9 1019.98 414.014   1
  -2   1   8 68665.3 3233.74   1
  -2   1   7 126798. 4801.92   1
  -2   1   6 37552.0 1919.21   1
   2   1  -5 28550.3 1589.18   1
  -2   1   5 31430.9 1600.45   1
   2   1  -4 221975. 7195.37   1
  -2   1   4 233819. 7144.37   1
  -2   1   3 387169. 11349.6   1
  -2   1   2 136513. 4571.37   4
  -2   1   2 137050. 4409.64   1
   2   1  -2 145333. 4299.88   4
   2   1  -1 64088.6 2090.36   4
  -2   1   1 65832.1 2381.83   4
   2   1  -1 61325.4 2289.99   3
  -2   1   0 204840. 6456.30   4
   2   1   0 214329. 6164.90   4
  -2   1  -1 511726. 14731.2   4
  -2   1  -1 485191. 14515.9   3
   2   1   1 533461. 14654.9   1
   2   1   2 9731.76 687.822   1
  -2   1  -2 9306.36 692.773   4
  -2   1  -2 9925.17 694.070   1
  -2   1  -3 41786.7 1867.16   4
   2   1   3 43977.2 1928.75   1
  -2   1  -3 47594.8 1959.26   1
  -2   1  -4 64941.5 2621.54   1
   2   1   4 61401.5 2629.64   1
   2   1   5 48991.2 2316.55   1
   2   1   6 49608.4 2442.53   1
   2   1   7 148075. 5532.86   1
   2   1   8 64660.6 3249.22   1
   2   1   9 5555.48 885.911   1
   2   1  10 35898.8 2496.92   1
   2   1  11 29311.5 2301.80   1
   2   1  12 6411.27 1005.90   1
   2   1  13 2642.50 725.462   1
   2   1  14 1548.72 558.741   1
   2   1  15 861.691 495.155   1
   2   1  16 931.564 579.843   1
   2   1  17 920.616 511.125   1
  -2   2  17 1620.46 756.432   1
  -2   2  16 9877.61 1523.15   1
  -2   2  15 6566.07 1245.60   1
  -2   2  14-298.491 412.521   1
  -2   2  13 8811.80 1358.69   1
  -2   2  12 30609.7 2468.69   1
  -2   2  11 39462.2 2735.80   1
  -2   2  10 1877.65 500.244   1
  -2   2   9 1657.44 471.366   1
  -2   2   8 6274.32 913.347   1
  -2   2   7 814.073 349.435   1
  -2   2   6 58985.4 2767.69   1
  -2   2   5 22862.3 1470.58   1
  -2   2   4 16234.8 1151.07   1
  -2   2   3 35095.4 1785.34   1
   2   2  -3 34191.7 1503.00   3
   2   2  -2 181896. 5194.13   4
  -2   2   2 172407. 5756.30   4
   2   2  -2 171334. 5520.09   3
  -2   2   1 79971.8 2937.21   4
  -2   2   0 25235.3 1289.37   4
  -2   2  -1 52573.0 2218.76   4
  -2   2  -2 63663.8 2372.56   4
  -2   2  -2 49447.3 1893.64   3
  -2   2  -3 58461.0 2502.72   4
  -2   2  -3 64975.0 2545.39   2
   2   2   3 61001.4 2660.22   1
   2   2   4 81468.6 3375.15   1
  -2   2  -4 81976.4 3118.71   2
  -2   2  -4 79489.2 3168.74   4
   2   2   5 127345. 3915.96   2
  -2   2  -5 120159. 4431.64   2
   2   2   5 132163. 4830.44   1
   2   2   6 63724.0 2964.46   1
   2   2   6 59655.6 1967.75   2
  -2   2  -6 59216.2 2567.42   2
   2   2   7 6189.99 844.222   1
  -2   2  -7 5364.81 630.987   2
  -2   2  -8 46099.5 2267.14   2
   2   2   8 52999.1 2855.68   1
   2   2   9 84095.4 3981.54   1
  -2   2  -9 78016.8 3296.22   2
   2   2  10 60217.0 3361.19   1
  -2   2 -10 56691.6 2683.48   2
   2   2  11 2513.92 673.995   1
  -2   2 -11 2575.24 495.673   2
   2   2  12 7983.35 1225.06   1
  -2   2 -12 6487.83 780.128   2
   2   2  13 10492.1 1479.84   1
   2   2  14 3260.51 866.295   1
   2   2  15 3340.22 908.551   1
   2   2  16 1073.23 590.165   1
   2   2  17-89.8667 320.487   1
  -2   3  16-157.443 584.661   1
  -2   3  15 3927.48 1062.91   1
   2   3 -15 3740.97 757.961   2
   2   3 -14 11223.6 1331.83   2
  -2   3  14 14612.5 1940.10   1
  -2   3  13 11804.0 1636.74   1
  -2   3  12 1841.64 657.106   1
  -2   3  11 14378.8 1634.00   1
  -2   3  10 18282.4 1783.80   1
  -2   3   9 14553.6 1525.29   1
  -2   3   8 3988.31 774.191   1
  -2   3   7 39048.3 2393.22   1
  -2   3   6 14578.2 1334.05   1
   2   3  -5 10163.3 749.825   3
  -2   3   5 8737.33 969.094   1
   2   3  -4 82676.7 3048.35   3
  -2   3   4 88205.0 3750.64   1
   2   3  -3 74564.6 2369.31   4
  -2   3   1 1398.21 324.698   4
  -2   3   0 50608.7 2210.29   4
  -2   3  -1 92639.3 3466.31   4
  -2   3  -2 32950.8 1789.21   4
  -2   3  -2 36133.8 1894.09   2
  -2   3  -3 18718.3 1259.46   4
  -2   3  -3 19509.4 1351.30   2
   2   3   4 37147.1 2185.75   1
  -2   3  -4 40574.4 1501.43   3
   2   3   4 35741.7 1704.79   2
   2   3   5 6723.70 599.383   2
   2   3   5 7728.89 963.412   1
  -2   3  -5 7183.33 814.415   2
   2   3   6 29357.1 2016.32   1
   2   3   6 27502.5 1323.88   2
  -2   3  -6 28004.0 1756.96   2
   2   3   7 53865.7 2929.60   1
  -2   3  -7 46384.5 2491.85   2
   2   3   8 20495.9 1771.91   1
  -2   3  -8 18194.7 1435.21   2
   2   3   9-120.026 186.227   1
  -2   3  -9 74.5739 179.094   2
  -2   3 -10 20642.6 1609.11   2
   2   3  10 19221.2 1872.27   1
   2   3  11 26803.9 2281.67   1
  -2   3 -11 23531.7 1799.69   2
   2   3  12 8239.33 1299.35   1
  -2   3 -12 7611.37 990.189   2
   2   3  13 864.115 395.487   1
  -2   3 -13 398.788 222.537   2
   2   3  14 2766.32 884.549   1
   2   3  15 1681.92 776.059   1
   2   3  16 868.984 540.159   1
  -2   4  15 2018.17 836.377   1
   2   4 -15 1575.67 600.404   2
   2   4 -14 558.315 475.178   2
  -2   4  14-698.085 443.212   1
  -2   4  13 4682.46 1069.04   1
   2   4 -13 3438.49 836.222   2
  -2   4  12 14885.0 1894.39   1
   2   4 -12 14675.2 1630.79   2
  -2   4  11 11159.2 1570.81   1
  -2   4  10 2520.15 750.597   1
  -2   4   9 5824.88 1013.35   1
  -2   4   8 11899.6 1430.93   1
  -2   4   7 5343.73 926.630   1
  -2   4   6 15834.5 1546.41   1
  -2   4   5 21563.8 1791.68   1
   2   4  -5 18203.6 955.939   4
   2   4  -4 13698.8 669.314   4
   2   4  -4 15764.4 675.261   4
  -2   4   0 30669.8 1637.89   4
   2   4   1 1957.41 436.178   2
  -2   4  -1 2667.59 423.891   4
  -2   4  -2 35850.5 2094.35   2
   2   4   2 35174.5 1916.49   2
   2   4   3 12266.2 1039.16   2
  -2   4  -3 12472.2 1172.21   2
   2   4   4 2203.24 425.121   2
  -2   4  -4 1412.07 384.368   2
   2   4   4 2227.35 549.926   1
  -2   4  -5 18687.5 1516.32   2
   2   4   5 20424.6 1768.65   1
   2   4   5 17694.4 1244.31   2
   2   4   6 27034.6 2093.71   1
  -2   4  -6 27195.0 1899.29   2
  -2   4  -6 22552.8 1018.44   3
   2   4   6 23867.5 1406.36   2
   2   4   7 11675.9 1411.17   1
  -2   4  -7 10252.9 1164.19   2
   2   4   8 19596.9 1895.67   1
  -2   4  -8 19951.3 1698.37   2
   2   4   9 32283.0 2505.23   1
  -2   4  -9 27875.1 2110.79   2
   2   4  10 19195.0 1965.58   1
  -2   4 -10 16680.2 1606.78   2
   2   4  11 172.299 241.557   1
  -2   4 -11 259.813 257.817   2
  -2   4 -12 4656.18 892.516   2
   2   4  12 5122.71 1111.52   1
   2   4  13 4627.69 1086.61   1
  -2   4 -13 5590.32 933.191   2
   2   4  14 109.988 297.505   1
   2   4  15 833.466 468.475   1
   2   5 -13 3706.67 908.220   2
  -2   5  13 3283.05 986.638   1
  -2   5  12 437.245 486.913   1
   2   5 -12 513.195 377.464   2
   2   5 -11 3859.89 898.156   2
  -2   5  11 3274.83 831.528   1
  -2   5  10 6539.46 1205.71   1
   2   5 -10 5754.70 1060.54   2
  -2   5   9 2556.02 738.817   1
   2   5  -9 3621.82 813.853   2
   2   5  -8 1575.38 577.816   2
  -2   5   8-335.579 328.404   1
   2   5  -7 10360.1 1334.09   2
  -2   5   7 9342.70 1371.46   1
   2   5  -6 5664.25 937.089   2
  -2   5   6 6598.42 1128.69   1
  -2   5   5 7907.88 1222.64   1
   2   5  -5 7774.56 1087.86   2
   2   5  -4 27794.6 2132.76   2
   2   5  -3 64327.1 3392.85   2
   2   5  -2 22334.5 1799.03   2
   2   5  -1 10038.8 1161.74   2
   2   5   0 40996.4 2504.82   2
   2   5   1 30576.6 2055.77   2
   2   5   2 3671.52 645.422   2
   2   5   3 3079.82 584.923   2
  -2   5  -3 2424.90 613.415   2
   2   5   4 788.576 353.671   2
   2   5   4 1018.66 433.487   1
  -2   5  -4 746.749 335.308   2
   2   5   5 709.907 255.255   2
   2   5   5 497.719 267.686   1
  -2   5  -5 491.745 264.691   2
   2   5   6 4665.00 686.787   2
   2   5   6 3612.02 897.670   1
  -2   5  -6 4436.21 864.661   2
   2   5   7 18083.4 1896.80   1
  -2   5  -7 13893.0 1525.73   2
   2   5   8 11558.8 1536.03   1
  -2   5  -8 12203.6 1444.64   2
  -2   5  -9 468.413 287.887   2
   2   5   9 894.796 489.368   1
   2   5  10 12060.7 1667.90   1
  -2   5 -10 11186.8 1465.21   2
   2   5  11 10487.4 1655.25   1
  -2   5 -11 9407.98 1369.21   2
   2   5  12 7171.24 1434.63   1
  -2   5 -12 4846.32 979.303   2
   2   5  13 555.978 467.341   1
  -2   5 -13-76.4695 229.010   2
   2   6 -11 3222.10 952.730   2
  -2   6  11 3843.74 1089.68   1
   2   6 -10-109.371 284.654   2
  -2   6  10 674.625 381.949   1
  -2   6   9 1612.46 675.286   1
   2   6  -9 2783.04 784.533   2
   2   6  -8 1865.03 659.484   2
  -2   6   8 1798.25 714.651   1
  -2   6   7 1274.40 598.302   1
   2   6  -7 1194.10 592.210   2
   2   6  -6 5777.05 1069.33   2
  -2   6   6 8506.13 1479.00   1
  -2   6   5 8999.33 1442.54   1
   2   6  -5 9663.84 1373.57   2
   2   6  -4 4548.60 929.153   2
   2   6  -3 1464.53 530.149   2
   2   6  -2 31088.6 2436.26   2
   2   6  -1 41233.4 2814.70   2
   2   6   0 8399.24 1158.04   2
   2   6   1 4843.65 825.328   2
   2   6   2 8156.32 1098.33   2
   2   6   3 2444.19 593.825   2
   2   6   4 1707.29 678.676   1
   2   6   4 1816.57 498.628   2
  -2   6  -5 10198.7 1371.74   2
   2   6   5 9090.10 1114.61   2
   2   6   5 12280.0 1691.76   1
   2   6   6 8760.84 1482.97   1
  -2   6  -6 8555.13 1270.94   2
   2   6   7 113.672 372.856   1
  -2   6  -7-67.9250 190.338   2
   2   6   8 8544.72 1462.75   1
  -2   6  -8 7636.16 1248.23   2
   2   6   9 18289.8 2198.91   1
  -2   6  -9 16150.4 1888.59   2
   2   6  10 5271.22 1278.94   1
  -2   6 -10 4344.29 986.867   2
  -2   6 -11-98.6565 219.062   2
  -2   7   7 2957.77 940.613   1
  -2   7   6 297.468 341.361   1
   2   7  -6 374.671 367.016   2
  -2   7   5 463.601 387.145   1
   2   7  -5-9.60236 310.251   2
  -2   7   4 8978.27 1665.25   1
   2   7  -4 8405.45 1344.59   2
   2   7  -3 23205.8 2330.04   2
   2   7  -2 1303.00 562.980   2
   2   7  -1 4041.64 937.748   2
   2   7   0 8756.71 1316.69   2
   2   7   1 7001.09 1141.50   2
   2   7   2 54.4918 198.966   2
   2   7   3 1267.11 520.014   2
   2   7   4 1668.20 721.686   1
   2   7   4 1216.54 504.437   2
   2   7   5 101.149 430.984   1
   2   7   6 1764.59 618.742   1
   3  -6  -9 408.864 261.003   4
   3  -6  -8 5793.46 947.681   4
   3  -6  -7 15677.2 1576.41   4
   3  -6  -5 637.621 334.222   4
   3  -6  -4 3921.78 705.849   4
   3  -6  -3 925.268 395.506   4
   3  -5 -13 1263.87 506.771   4
   3  -5 -12 225.486 262.615   4
   3  -5 -11 3163.67 771.038   4
   3  -5 -10 12900.3 1485.92   4
   3  -5  -9 15430.5 1604.20   4
   3  -5  -8 15339.1 1538.72   4
   3  -5  -7 1031.98 400.776   4
   3  -5  -6 22475.8 1775.17   4
   3  -5  -5 12962.7 1261.93   4
   3  -5  -4 262.503 246.940   4
   3  -5  -3 13192.7 1260.31   4
   3  -5  -2 18460.8 1436.25   4
   3  -5  -1 2620.91 490.475   4
  -3  -5   0 34870.1 1668.15   3
   3  -5   0 32334.1 1918.66   4
   3  -5   1 72808.4 3210.38   4
  -3  -5  -1 73233.6 2995.38   3
   3  -4 -15 2302.12 752.988   4
   3  -4 -14 891.873 440.585   4
   3  -4 -13 610.751 378.631   4
   3  -4 -12 9797.13 1351.47   4
   3  -4 -11 13680.5 1570.82   4
   3  -4 -10 7401.28 1079.16   4
   3  -4  -9 5689.13 893.624   4
   3  -4  -8 29860.9 2081.14   4
   3  -4  -7 25801.5 1849.91   4
   3  -4  -6 9056.84 1019.92   4
   3  -4  -5 2550.53 522.562   4
   3  -4  -4 16497.9 1309.24   4
   3  -4  -3 11705.1 1066.04   4
   3  -4  -2 12692.9 1129.39   4
   3  -4  -1 49323.2 2347.13   4
  -3  -4   1 45232.3 1889.26   3
   3  -4   0 28993.4 1668.50   4
   3  -4   0 24732.5 1266.07   3
  -3  -4   0 28780.8 1504.60   3
   3  -4   1 3849.56 539.765   4
  -3  -4  -1 4243.56 513.568   3
  -3  -4  -2 55626.5 1752.92   4
   3  -4   2 60142.8 2572.07   4
  -3  -4  -3 80661.5 2776.32   4
   3  -3 -11 7437.90 1097.13   4
   3  -3 -10 63176.0 3457.36   4
   3  -3  -9 75165.1 3731.07   4
   3  -3  -8 24847.1 1822.89   4
   3  -3  -7 4342.82 700.761   4
   3  -3  -6 50644.7 2593.31   4
   3  -3  -5 19692.7 1432.82   4
   3  -3  -4 5611.52 699.756   4
   3  -3  -3 10163.1 957.203   4
   3  -3  -2 45888.7 2207.33   4
  -3  -3   1 7565.01 637.131   3
   3  -3  -1 8139.56 797.739   4
  -3  -3   0 107279. 3896.99   3
   3  -3   0 100410. 3730.96   3
  -3  -3  -1 146338. 4383.80   4
   3  -3   1 140757. 5025.61   4
   3  -3   2 191621. 6352.73   4
  -3  -3  -2 189573. 5784.38   4
   3  -2  -7 86112.8 3737.38   4
   3  -2  -6 10194.5 980.787   4
   3  -2  -5 26161.4 1578.43   4
   3  -2  -4 83025.9 3297.05   4
   3  -2  -3 57495.4 2499.89   4
   3  -2  -2 9544.91 809.190   4
  -3  -2   1 20860.1 924.131   4
  -3  -2   1 20589.1 1121.61   3
   3  -2  -1 20843.8 1276.93   4
  -3  -2   0 22264.8 989.857   4
  -3  -2   0 24757.3 1266.21   3
   3  -2   0 23564.2 1343.31   4
   3  -2   0 22078.5 1185.35   3
  -3  -2  -1 25298.5 1116.94   4
   3  -2   1 23586.1 1171.44   3
   3  -2   2 29794.8 1561.95   4
  -3  -2  -2 29407.4 1339.02   4
  -3  -1  15 263.552 289.610   1
  -3  -1  14 2341.07 727.289   1
  -3  -1  13 9368.30 1268.09   1
  -3  -1  12 5244.73 925.271   1
  -3  -1  11 8286.01 1077.77   1
  -3  -1  10 61979.9 3215.83   1
  -3  -1   9 90727.9 3975.79   1
   3  -1  -6 14889.5 1178.93   1
   3  -1  -5 3466.87 490.292   1
   3  -1  -5 4185.07 571.946   4
   3  -1  -4 1305.06 312.875   4
   3  -1  -4 1250.98 282.010   1
   3  -1  -3 97628.1 3560.64   4
   3  -1  -2 98715.2 3464.15   4
  -3  -1   2 95417.2 3298.71   4
   3  -1  -1 140083. 4574.43   3
   3  -1  -1 141393. 4670.30   4
  -3  -1   1 138689. 4433.76   4
  -3  -1   1 137167. 4532.88   3
  -3  -1   0 77625.7 2757.73   3
   3  -1   0 71034.6 2760.08   4
  -3  -1   0 71064.0 2600.52   4
   3  -1   0 72727.9 2725.92   3
   3  -1   1 331857. 10242.3   4
  -3  -1  -1 349326. 10175.4   4
  -3  -1  -2 316803. 9474.24   4
   3  -1   2 315273. 9607.09   4
  -3  -1  -3 34098.0 1711.08   1
   3  -1   4 3777.08 502.611   1
  -3  -1  -4 4201.32 563.451   1
   3  -1   4 3775.78 456.129   2
   3  -1   5 108042. 3863.33   2
   3  -1   5 112564. 4173.12   1
   3  -1   6 83703.7 3106.43   2
   3  -1   6 73352.9 3317.22   1
   3  -1   7 14593.1 1022.02   2
   3  -1   7 19296.1 1437.82   1
   3  -1   8 25142.3 1794.83   1
   3  -1   9 3046.05 657.917   1
   3  -1  10 436.449 210.208   1
   3  -1  11 26572.5 2141.93   1
   3  -1  12 31402.5 2482.75   1
   3  -1  13 4351.70 929.292   1
   3  -1  14-177.127 272.303   1
   3  -1  15 4791.29 1082.46   1
   3  -1  16 2305.91 802.649   1
   3  -1  17 780.772 489.522   1
  -3   0  18 2797.37 848.988   1
  -3   0  17 1800.95 704.330   1
  -3   0  16 404.674 406.475   1
  -3   0  15 9067.95 1368.50   1
  -3   0  14 3952.71 926.834   1
  -3   0  13 170.645 271.186   1
  -3   0  12 1021.05 410.344   1
  -3   0  11 64609.0 3334.30   1
  -3   0  10 22178.8 1653.05   1
  -3   0   9 60.9346 118.673   1
  -3   0   8 3329.73 554.387   1
  -3   0   7 53134.7 2394.06   1
   3   0  -6 25715.0 1575.98   1
  -3   0   6 29414.5 1494.92   1
  -3   0   5 36568.7 1620.32   1
   3   0  -5 35650.2 1758.18   1
   3   0  -4 71366.5 2702.58   1
  -3   0   4 75085.0 2607.54   1
   3   0  -4 76870.2 2905.68   4
  -3   0   3 9609.32 539.229   1
   3   0  -3 9252.28 713.251   4
   3   0  -3 9126.07 582.313   1
   3   0  -2 5674.30 528.960   4
  -3   0   2 5006.63 495.614   4
  -3   0   2 5704.47 306.626   1
   3   0  -2 4621.50 309.943   1
   3   0  -1 334292. 9773.99   4
   3   0  -1 323672. 9837.88   3
  -3   0   1 323628. 9788.34   4
   3   0   0 34254.0 1582.47   3
   3   0   0 37681.2 1584.59   4
  -3   0   0 34204.8 1559.38   3
  -3   0   0 33176.0 1580.48   4
  -3   0  -1 27936.0 1094.61   1
  -3   0  -1 28547.9 1344.33   3
  -3   0  -1 25991.3 1350.61   4
   3   0   1 27103.1 1310.48   4
   3   0   1 27169.8 1071.76   1
   3   0   2 2623.23 347.522   4
  -3   0  -2 2280.13 298.237   1
  -3   0  -2 2476.89 363.110   4
   3   0   2 2844.24 316.898   1
  -3   0  -3 50249.2 2129.41   1
  -3   0  -3 52522.7 2204.24   4
   3   0   3 51602.2 2090.39   1
  -3   0  -4 63641.0 2694.75   1
   3   0   4 66100.1 2635.84   1
  -3   0  -5 928.555 266.564   1
   3   0   5 1715.22 358.882   1
   3   0   6 41431.1 2091.38   1
   3   0   6 39366.3 1595.20   2
   3   0   7 23011.1 1124.97   2
   3   0   7 24816.7 1588.91   1
   3   0   8 12298.9 1150.61   1
   3   0   9 42840.1 2469.08   1
   3   0  10 28930.4 2042.37   1
   3   0  11 3882.37 728.294   1
   3   0  12 12146.3 1417.68   1
   3   0  13 28797.5 2345.86   1
   3   0  14 12933.0 1606.45   1
   3   0  15 2462.05 738.727   1
   3   0  16 1118.09 624.450   1
   3   0  17 1442.44 634.845   1
  -3   1  17 962.309 553.607   1
  -3   1  16 905.201 435.569   1
  -3   1  15 236.325 237.488   1
  -3   1  14 1664.75 608.641   1
  -3   1  13 10552.0 1306.79   1
  -3   1  12 3627.54 728.289   1
  -3   1  11 7234.54 1002.09   1
  -3   1  10 63532.0 3265.29   1
  -3   1   9 106757. 4599.42   1
  -3   1   8 42663.2 2381.78   1
  -3   1   7 8604.64 882.679   1
  -3   1   6 18076.3 1204.95   1
  -3   1   5 2810.51 411.533   1
   3   1  -5 1955.69 354.276   1
   3   1  -4 1212.12 257.456   1
   3   1  -4 1210.02 259.526   4
  -3   1   4 1475.04 263.967   1
   3   1  -3 108174. 3815.66   1
   3   1  -3 114583. 3785.95   4
  -3   1   3 116822. 3726.68   1
   3   1  -2 82659.0 2728.22   4
  -3   1   2 73475.0 2914.98   4
  -3   1   2 72069.3 2558.14   1
   3   1  -2 78687.4 2929.37   3
  -3   1   1 126186. 4468.26   4
   3   1  -1 137558. 4263.84   4
   3   1  -1 128176. 4440.66   3
   3   1   0 70171.6 2451.69   4
  -3   1   0 63287.8 2626.60   4
   3   1   1 383432. 10924.1   1
  -3   1  -1 351507. 10996.9   3
  -3   1  -1 370733. 11255.8   4
   3   1   1 380019. 10878.0   4
  -3   1  -2 322261. 9791.22   3
  -3   1  -2 311284. 10062.5   4
   3   1   2 329951. 9835.67   1
  -3   1  -2 343537. 9796.94   1
  -3   1  -3 38021.0 1743.33   1
   3   1   3 38333.2 1782.84   1
  -3   1  -3 36685.3 1847.51   4
  -3   1  -4 4830.48 560.515   1
   3   1   4 3980.89 536.422   1
   3   1   5 123983. 4586.50   1
   3   1   6 101806. 4101.32   1
   3   1   7 17918.1 1417.06   1
   3   1   7 13732.9 571.109   2
   3   1   8 27299.3 1962.28   1
   3   1   9 3712.71 742.648   1
   3   1  10 1542.11 531.788   1
   3   1  11 34318.1 2536.08   1
   3   1  12 31176.2 2441.51   1
   3   1  13 4908.83 962.132   1
   3   1  14-491.677 494.771   1
   3   1  15 6251.72 1169.36   1
   3   1  16 3810.77 971.608   1
   3   1  17 443.814 381.633   1
  -3   2  17 442.544 267.771   1
  -3   2  16 629.250 355.758   1
  -3   2  15 2449.38 722.654   1
  -3   2  14 1308.57 544.649   1
  -3   2  13-18.9327 207.862   1
  -3   2  12 12734.5 1573.70   1
  -3   2  11 41292.0 2824.41   1
  -3   2  10 14010.7 1443.03   1
  -3   2   9 7214.69 954.391   1
  -3   2   8 44935.5 2516.40   1
  -3   2   7 87423.7 3777.62   1
  -3   2   6 11668.3 1022.06   1
  -3   2   5 34403.2 1856.93   1
   3   2  -4 79514.0 3154.02   3
  -3   2   4 83591.0 3251.46   1
   3   2  -4 83584.4 2955.67   4
  -3   2   3 53256.4 2399.60   1
   3   2  -3 55043.8 2033.84   4
   3   2  -3 56743.7 2396.40   3
   3   2  -2 7981.13 706.560   3
   3   2  -2 8923.30 557.042   4
   3   2  -1 31498.3 1233.44   4
  -3   2   1 28619.0 1608.43   4
  -3   2   0 26275.6 1486.04   4
  -3   2  -1 23122.6 1422.58   4
   3   2   2 27601.0 1558.35   1
  -3   2  -2 25444.8 1526.08   4
  -3   2  -2 26815.3 1315.65   3
  -3   2  -3 176385. 5494.12   3
   3   2   3 162454. 5832.40   1
   3   2   4 21634.0 1454.86   1
   3   2   5 6974.21 819.893   1
   3   2   6 10168.9 1047.56   1
   3   2   7 36963.4 2257.65   1
   3   2   7 32070.0 1201.08   2
   3   2   8 5908.76 892.853   1
   3   2   9 4513.47 814.044   1
   3   2  10 32558.7 2395.61   1
   3   2  11 5325.95 945.433   1
   3   2  12 14971.4 1745.18   1
   3   2  13 24906.1 2425.78   1
   3   2  14 18715.3 2119.41   1
   3   2  15 2429.09 812.209   1
   3   2  16 746.086 493.482   1
  -3   3  16-388.523 416.400   1
  -3   3  15-113.122 392.277   1
  -3   3  14 2990.46 899.462   1
  -3   3  13 1907.13 582.101   1
  -3   3  12 2140.62 711.557   1
  -3   3  11 5298.83 979.186   1
  -3   3  10 60179.3 3522.36   1
  -3   3   9 79408.1 4054.50   1
  -3   3   8 24290.8 1901.02   1
  -3   3   7 5491.35 828.530   1
  -3   3   6 54317.5 2848.53   1
   3   3  -5 24289.0 1220.67   4
  -3   3   5 21386.8 1595.88   1
   3   3  -5 20485.5 1336.01   3
  -3   3   4 3814.92 631.401   1
   3   3  -4 5062.56 427.621   4
   3   3  -4 5159.11 577.141   3
   3   3  -3 6216.47 425.654   4
   3   3   3 13497.2 1220.37   1
  -3   3  -3 12357.7 778.543   3
   3   3   4 34732.6 2185.18   1
  -3   3  -4 36894.7 1630.69   3
  -3   3  -5 46720.3 1986.41   3
   3   3   5 46886.9 2657.00   1
   3   3   6 50407.6 2816.35   1
   3   3   6 47461.5 2007.48   2
   3   3   7-30.6508 68.4321   2
   3   3   7 313.380 233.722   1
   3   3   8 5801.72 919.402   1
   3   3   9 4927.74 922.231   1
   3   3  10 1988.64 630.956   1
   3   3  11 8424.95 1270.22   1
   3   3  12 17526.0 1934.10   1
   3   3  13 7644.91 1353.11   1
   3   3  14 2046.54 743.885   1
   3   3  15 3397.60 998.855   1
   3   4 -15 783.023 400.733   2
  -3   4  15 1628.00 670.862   1
  -3   4  14 1244.72 661.988   1
  -3   4  13 126.450 319.214   1
  -3   4  12 12202.4 1693.38   1
  -3   4  11 19460.4 2088.94   1
  -3   4  10 8737.83 1334.69   1
  -3   4   9 8600.94 1238.23   1
  -3   4   8 31437.0 2412.34   1
  -3   4   7 24842.4 2041.48   1
   3   4  -6 7528.38 626.158   4
  -3   4   6 6496.80 977.224   1
   3   4  -5 4678.47 411.762   4
  -3   4   5 5658.21 880.465   1
   3   4   4 60401.4 2777.92   2
   3   4   4 65660.9 3469.10   1
   3   4   5 3570.47 748.685   1
   3   4   5 3123.46 495.201   2
   3   4   6 20156.0 1331.14   2
  -3   4  -6 21495.6 1137.40   3
   3   4   7 12105.9 924.301   2
   3   4   7 13815.6 1522.22   1
   3   4   8 1990.69 627.666   1
   3   4   8 1933.31 331.256   2
   3   4   9-297.906 410.364   1
   3   4  10 4630.75 1002.71   1
   3   4  11 1477.57 552.272   1
   3   4  12 2939.07 893.619   1
   3   4  13 9577.42 1556.23   1
   3   4  14 8978.62 1571.81   1
   3   5 -13 1394.45 588.868   2
  -3   5  13 1525.23 713.684   1
   3   5 -12 94.4506 228.702   2
  -3   5  12 528.862 491.187   1
   3   5 -11 3898.43 889.289   2
  -3   5  11 3752.33 968.957   1
  -3   5  10 13630.9 1808.55   1
  -3   5   9 18133.9 2012.28   1
  -3   5   8 21287.2 2155.95   1
  -3   5   7 892.426 503.948   1
  -3   5   6 25370.6 2222.89   1
  -3   5   5 9204.03 1282.39   1
   3   5   0 35856.5 2344.81   2
   3   5   1 82415.7 3864.26   2
   3   5   2 39992.7 2385.35   2
   3   5   3 1806.10 519.489   2
   3   5   4 14073.1 1296.87   2
   3   5   4 12952.0 1564.10   1
   3   5   5 27049.0 2241.94   1
   3   5   5 19914.9 1546.24   2
   3   5   6 21757.5 1574.65   2
   3   5   6 25158.9 2252.41   1
   3   5   7 1465.67 548.243   1
   3   5   7 1841.95 399.779   2
   3   5   8 7540.89 1290.80   1
   3   5   9 4541.38 1001.60   1
   3   5  10 761.119 548.634   1
   3   5  11 8264.60 1462.86   1
   3   5  12 6755.62 1318.65   1
  -3   6  11 5375.67 1309.04   1
   3   6 -10-76.8447 224.164   2
  -3   6  10 75.7417 204.371   1
   3   6  -9 1207.58 583.604   2
  -3   6   9 57.4144 236.278   1
   3   6  -8 6761.86 1216.94   2
  -3   6   8 6616.92 1323.25   1
  -3   6   7 15309.1 1980.70   1
   3   6  -7 16138.0 1846.10   2
   3   6  -6 1528.24 547.420   2
  -3   6   6 2430.40 773.619   1
   3   6  -5-398.947 376.494   2
  -3   6   5 252.470 339.599   1
   3   6  -4 7807.66 1195.66   2
   3   6  -3 4096.64 893.258   2
   3   6  -2 2752.22 691.608   2
   3   6  -1 14865.9 1602.64   2
   3   6   0 13545.3 1509.86   2
   3   6   1 279.047 272.135   2
   3   6   2 15681.2 1602.29   2
   3   6   3 30306.7 2238.07   2
   3   6   4 9499.60 1185.11   2
   3   6   4 10566.5 1562.11   1
   3   6   5 647.036 260.459   2
   3   6   5 1128.66 499.807   1
   3   6   6 2541.96 572.216   2
   3   6   6 3686.15 960.849   1
   3   6   7 8501.69 1451.25   1
   3   6   8 139.640 351.959   1
   3   6   9 2286.59 786.021   1
   3   6  10 2213.81 814.040   1
  -3   7   7 372.394 344.601   1
  -3   7   6 3313.38 950.022   1
   3   7  -5 4697.55 1006.24   2
  -3   7   5 4798.92 1293.97   1
  -3   7   4 328.293 326.127   1
   3   7  -4 322.388 218.543   2
   3   7  -3 3255.56 809.037   2
   3   7  -2 2602.06 747.938   2
   3   7  -1 129.780 184.142   2
   3   7   0 5823.58 1096.48   2
   3   7   1 13646.3 1654.01   2
   3   7   2 5785.82 1023.65   2
   3   7   3 123.010 229.738   2
   3   7   3 1104.59 686.503   1
   3   7   4 1418.98 501.337   2
   3   7   4 611.370 489.478   1
   3   7   5 3051.41 945.784   1
   3   7   6 2625.66 891.909   1
   4  -6 -10 80.8308 203.406   4
   4  -6  -9 360.207 194.369   4
   4  -6  -8 1066.62 417.222   4
   4  -6  -7 9281.53 1254.83   4
   4  -6  -6 10598.6 1348.41   4
   4  -6  -5 1659.49 500.934   4
   4  -6  -4 3956.81 747.828   4
   4  -6  -3 13781.9 1398.48   4
   4  -6  -2 11475.1 1223.18   4
   4  -6  -1 1158.91 420.217   4
   4  -6   0 2683.45 544.869   4
   4  -5 -13-87.6684 273.307   4
   4  -5 -12 1031.14 506.102   4
   4  -5 -11 2665.62 730.755   4
   4  -5 -10-260.509 347.995   4
   4  -5  -9 4976.35 919.527   4
   4  -5  -8 3043.38 737.494   4
   4  -5  -7 226.302 240.486   4
   4  -5  -6 7228.87 1023.71   4
   4  -5  -5 45481.6 2738.68   4
   4  -5  -4 29275.2 2136.17   4
   4  -5  -3 1785.08 468.355   4
   4  -5  -2 10332.1 1134.06   4
   4  -5  -1 12327.2 1244.12   4
  -4  -5   0 4461.18 587.355   3
   4  -5   0 4922.20 740.670   4
   4  -5   1 3023.18 560.990   4
  -4  -5  -1 2870.28 515.853   3
  -4  -5  -2 8258.92 888.727   3
   4  -5   2 8313.02 946.009   4
   4  -4 -14 4858.95 1067.63   4
   4  -4 -13 7975.58 1296.25   4
   4  -4 -12 687.648 375.871   4
   4  -4 -11 904.961 394.808   4
   4  -4 -10 4096.63 803.880   4
   4  -4  -9 3263.11 686.980   4
   4  -4  -8 13095.3 1403.93   4
   4  -4  -7 29961.4 2171.23   4
   4  -4  -6 60532.7 3146.39   4
   4  -4  -5 4022.00 693.612   4
   4  -4  -4 5516.86 781.943   4
   4  -4  -3 33798.8 2134.07   4
   4  -4  -2 48092.6 2589.86   4
   4  -4  -1 6567.94 827.311   4
   4  -4  -1 5162.00 596.249   3
  -4  -4   1 5850.37 627.520   3
   4  -4   0 656.488 195.936   4
   4  -4   0 442.699 155.516   3
  -4  -4   0 713.656 248.814   3
  -4  -4  -1 5068.50 628.182   3
   4  -4   1 5019.95 698.109   4
  -4  -4  -2 5662.63 430.349   4
   4  -4   2 7066.40 824.762   4
  -4  -4  -3 34442.7 1550.59   4
  -4  -4  -4 23969.5 1351.04   4
   4  -3 -15 4471.65 1071.40   4
   4  -3 -14 1840.97 637.676   4
   4  -3 -13 2132.15 643.412   4
   4  -3 -12 3155.49 759.825   4
   4  -3 -11 6442.74 1049.18   4
   4  -3 -10 3905.28 779.411   4
   4  -3  -9 12420.3 1338.12   4
   4  -3  -8 6726.71 911.454   4
   4  -3  -7 887.623 381.966   4
   4  -3  -6 61086.8 3078.15   4
   4  -3  -5 56490.9 2832.64   4
   4  -3  -4 28258.9 1796.27   4
   4  -3  -3 9894.02 989.466   4
   4  -3  -2 58735.9 2855.46   4
  -4  -3   1 112563. 3936.13   3
   4  -3  -1 112627. 4280.43   4
  -4  -3   0 21799.8 985.404   4
   4  -3   0 21654.2 1308.01   3
  -4  -3   0 23927.6 1438.50   3
   4  -3   0 25354.3 1651.72   4
  -4  -3  -1 7512.03 747.997   3
   4  -3   1 6581.43 767.102   4
  -4  -3  -1 7381.75 551.614   4
  -4  -3  -2 20094.6 1128.18   4
   4  -3   2 21757.5 1454.10   4
  -4  -3  -3 14815.8 986.532   4
   4  -3   3 15495.5 1207.43   4
  -4  -3  -4 20684.3 1276.53   4
   4  -2 -12 5908.54 1164.74   4
   4  -2 -11 2885.75 760.398   4
   4  -2 -10 8891.82 1211.25   4
   4  -2  -9 2511.97 578.588   4
   4  -2  -8 28313.3 1957.07   4
   4  -2  -7 60467.6 3002.25   4
   4  -2  -6 95426.4 3982.69   4
   4  -2  -5 21947.8 1505.58   4
   4  -2  -4 55952.0 2658.41   4
   4  -2  -3 63377.7 2905.39   4
   4  -2  -2 42861.7 2143.60   4
   4  -2  -1 2964.39 491.023   4
  -4  -2   1 2788.98 348.714   4
  -4  -2   1 3809.94 490.914   3
   4  -2  -1 2314.47 383.256   3
   4  -2   0 55960.6 2371.08   3
  -4  -2   0 56942.6 2440.01   3
   4  -2   0 59529.7 2555.85   4
   4  -2   1 27485.3 1627.29   4
  -4  -2  -1 30439.9 1595.51   3
  -4  -2  -1 29210.9 1445.92   4
   4  -2   1 27341.9 1469.08   3
  -4  -2  -2 16666.9 1070.88   4
   4  -2   2 18518.8 1267.21   4
   4  -2   3 52119.4 2380.78   4
  -4  -2  -3 47163.6 2169.13   4
  -4  -2  -4 105453. 3950.50   4
   4  -1  -9 17417.0 1542.93   4
   4  -1  -8 18487.5 1511.35   4
   4  -1  -7 2510.60 528.601   4
   4  -1  -6 67889.7 3022.90   4
   4  -1  -6 64192.0 2842.36   1
   4  -1  -5 129346. 4529.69   1
   4  -1  -5 126471. 4715.61   4
   4  -1  -4 57043.4 2577.48   4
   4  -1  -3 2177.20 383.887   4
   4  -1  -2 146304. 5088.51   4
  -4  -1   2 144478. 4857.47   4
   4  -1  -1 485162. 13863.2   4
  -4  -1   1 444615. 13473.5   4
   4  -1  -1 459899. 13673.8   3
  -4  -1   1 446061. 13535.5   3
   4  -1   0 21472.2 1314.53   4
  -4  -1   0 20243.0 1189.81   4
   4  -1   0 21679.9 1301.83   3
  -4  -1   0 22592.3 1322.82   3
   4  -1   1 15624.1 1099.84   4
  -4  -1  -1 14211.3 997.518   4
  -4  -1  -1 16909.3 1092.43   3
  -4  -1  -2 92389.9 3513.23   4
   4  -1   2 95378.6 3592.42   4
   4  -1   3 64984.9 2681.63   4
  -4  -1  -3 60033.9 2605.54   1
  -4  -1  -3 60243.6 2603.91   4
  -4  -1  -4 4054.82 551.242   1
   4  -1   5 89862.3 3601.72   1
   4  -1   6 131904. 4974.02   1
   4  -1   7 27234.1 1833.20   1
   4  -1   8 3836.78 689.103   1
   4  -1   9 32909.2 2260.51   1
   4  -1  10 37469.0 2552.76   1
   4  -1  11 13857.9 1494.65   1
   4  -1  12 344.940 307.383   1
   4  -1  13 5803.12 1062.81   1
   4  -1  14 1229.43 621.378   1
   4  -1  15 201.822 240.289   1
   4  -1  16 4075.07 1050.47   1
  -4   0  17 5063.39 1125.69   1
  -4   0  16 999.695 545.792   1
  -4   0  15 2310.83 695.428   1
  -4   0  14 8656.81 1283.81   1
  -4   0  13 5365.64 961.925   1
  -4   0  12 1269.21 405.161   1
  -4   0  11 487.248 248.351   1
  -4   0  10 28494.2 1898.82   1
  -4   0   9 6328.72 791.560   1
  -4   0   8 8478.04 843.428   1
   4   0  -7 213232. 7624.11   4
  -4   0   7 232738. 7312.63   1
  -4   0   6 228696. 6914.09   1
   4   0  -6 217760. 7312.71   4
  -4   0   5 32242.8 1453.60   1
   4   0  -5 29995.7 1687.43   4
   4   0  -5 30649.6 1566.12   1
   4   0  -4 12492.7 970.965   4
  -4   0   4 14826.3 795.738   1
   4   0  -4 13494.9 824.963   1
   4   0  -3 152350. 5009.82   4
   4   0  -3 141419. 4407.87   1
   4   0  -2 86915.6 3219.71   4
  -4   0   2 80701.6 3215.19   4
   4   0  -1 6286.99 655.460   4
  -4   0   1 5540.87 588.850   4
   4   0  -1 6443.51 672.298   3
   4   0   0 59355.1 2356.10   4
  -4   0   0 50523.2 2304.35   4
   4   0   0 52747.2 2320.76   3
  -4   0   0 51594.9 2291.64   3
  -4   0  -1 4312.75 553.394   4
  -4   0  -1 5034.17 375.063   1
  -4   0  -1 4845.61 551.631   3
   4   0   1 4853.09 346.786   1
   4   0   1 3975.39 504.798   4
  -4   0  -2 4208.61 578.693   4
  -4   0  -2 4552.03 442.241   1
  -4   0  -2 4824.61 564.082   3
   4   0   2 4786.61 424.701   1
   4   0   2 4423.56 519.034   4
  -4   0  -3 51596.4 2178.17   1
   4   0   3 49610.4 2050.75   1
  -4   0  -4 63093.3 2673.37   1
   4   0   4 59691.1 2503.92   1
   4   0   5 81036.9 3253.49   1
   4   0   6 19874.6 1357.68   1
   4   0   7 62218.4 2471.70   2
   4   0   7 68934.9 3041.36   1
   4   0   8 49086.6 2052.17   2
   4   0   8 54195.3 2714.49   1
   4   0   9 1219.66 229.588   2
   4   0   9 2426.82 562.107   1
   4   0  10 1842.39 470.048   1
   4   0  11 11866.9 1349.36   1
   4   0  12 6059.30 1007.89   1
   4   0  13 2575.50 764.802   1
   4   0  14 4174.17 923.997   1
   4   0  15 5472.81 1064.00   1
   4   0  16 703.266 453.051   1
   4   0  17 2460.26 791.427   1
  -4   1  17 642.154 441.500   1
  -4   1  16 2768.84 795.187   1
  -4   1  15 8458.93 1329.71   1
  -4   1  14 655.981 429.228   1
  -4   1  13 2321.94 619.524   1
  -4   1  12 5305.35 875.573   1
  -4   1  11 10585.1 1155.39   1
  -4   1  10 1359.05 403.005   1
  -4   1   9 17833.4 1448.17   1
  -4   1   8 24954.2 1701.96   1
  -4   1   7 3249.93 523.404   1
   4   1  -6 65643.7 2888.76   4
   4   1  -6 60029.0 2804.76   1
   4   1  -5 138596. 4983.58   1
   4   1  -5 145157. 5088.88   4
   4   1  -4 57051.6 2360.11   1
   4   1  -4 60237.9 2494.20   4
  -4   1   4 62131.8 2327.24   1
   4   1  -3 1766.34 285.329   1
   4   1  -3 1520.11 292.459   4
  -4   1   3 1978.45 265.739   1
   4   1  -2 158207. 4956.18   4
  -4   1   2 142835. 4485.64   1
   4   1  -1 455982. 13049.0   4
   4   1  -1 421279. 13257.4   3
   4   1   0 18803.3 958.501   1
   4   1   0 18461.0 1096.12   4
  -4   1  -1 12011.7 709.250   1
   4   1   1 11485.5 750.972   1
  -4   1  -1 11415.8 883.012   3
   4   1   1 11553.6 826.814   4
  -4   1  -2 79085.6 2815.22   1
   4   1   2 74895.6 2873.78   1
  -4   1  -2 78008.1 3042.79   3
   4   1   3 57083.2 2367.17   1
  -4   1  -3 52014.4 2221.21   1
   4   1   4 4737.10 595.190   1
  -4   1  -4 4297.86 558.059   1
   4   1   5 107158. 4144.55   1
   4   1   6 138886. 5245.54   1
   4   1   7 29418.8 1968.52   1
   4   1   8 5440.61 862.548   1
   4   1   8 3366.13 306.416   2
   4   1   9 41398.7 2679.59   1
   4   1  10 39481.0 2699.32   1
   4   1  11 16691.5 1725.04   1
   4   1  12 405.258 236.305   1
   4   1  13 4841.23 971.866   1
   4   1  14 958.273 557.252   1
   4   1  15 2076.76 712.515   1
   4   1  16 3731.09 930.871   1
  -4   2  17 1579.59 633.348   1
  -4   2  16 2861.99 821.112   1
  -4   2  15 121.011 245.727   1
  -4   2  14 8328.89 1303.28   1
  -4   2  13 7323.48 1220.13   1
  -4   2  12 7678.35 1228.82   1
  -4   2  11 1403.18 488.572   1
  -4   2  10 13429.6 1399.46   1
  -4   2   9 794.187 350.989   1
  -4   2   8 26461.3 1805.09   1
   4   2  -7 51437.3 2641.99   4
  -4   2   7 64841.6 2910.57   1
   4   2  -6 106340. 3961.49   4
  -4   2   6 101942. 4072.63   1
  -4   2   5 20368.5 1328.64   1
   4   2  -5 21086.7 1239.65   4
   4   2  -4 54649.7 2207.17   4
  -4   2   4 46134.8 2217.02   1
   4   2  -3 77343.7 2802.84   4
  -4   2   3 73041.8 2967.41   1
   4   2  -2 41870.7 1813.90   4
   4   2  -1 2474.30 332.023   4
   4   2   0 45783.7 1839.95   4
   4   2   2 14924.3 1093.75   1
  -4   2  -2 15864.2 1051.44   3
   4   2   3 57035.1 2597.79   1
  -4   2  -3 54774.1 2409.70   3
   4   2   4 117805. 4522.51   1
  -4   2  -4 117538. 4239.16   3
   4   2   5 58126.5 2841.93   1
   4   2   6 581.381 193.457   1
   4   2   7 28251.9 2003.38   1
   4   2   8 36578.7 2398.46   1
   4   2   9 16368.2 1590.83   1
   4   2  10 319.185 349.619   1
   4   2  11 14940.4 1703.67   1
   4   2  12 1745.86 659.540   1
   4   2  13 1322.54 573.790   1
   4   2  14 4048.31 968.053   1
   4   2  15 2632.74 830.617   1
   4   2  16 305.360 296.372   1
  -4   3  16 1506.08 663.580   1
  -4   3  15 6412.27 1340.12   1
  -4   3  14 3637.05 979.622   1
  -4   3  13 434.470 285.582   1
  -4   3  12 3038.43 771.400   1
  -4   3  11 6256.72 1067.96   1
  -4   3  10 3245.97 773.885   1
  -4   3   9 12150.5 1385.54   1
  -4   3   8 5947.12 904.106   1
   4   3  -7 1822.70 380.104   4
  -4   3   7 1965.10 506.663   1
   4   3  -6 60351.0 2563.14   4
  -4   3   6 62270.2 3087.21   1
  -4   3   5 59342.0 2911.71   1
   4   3  -5 58779.9 2393.73   4
   4   3  -4 25587.6 1274.57   4
  -4   3   4 25485.3 1686.29   1
   4   3  -3 11282.2 735.050   4
   4   3  -2 54198.1 1942.32   4
   4   3   3 9986.45 1049.75   1
  -4   3  -3 10624.9 815.005   3
   4   3   4 27702.3 1904.23   1
  -4   3  -4 26873.8 1493.10   3
   4   3   5 64005.7 3176.62   1
  -4   3  -5 58610.6 2568.83   3
   4   3   6 71199.7 3466.71   1
  -4   3  -6 62136.4 2746.97   3
   4   3   7 32037.0 2281.44   1
   4   3   8 4841.88 439.195   2
   4   3   8 6094.06 991.563   1
   4   3   9 22881.0 2071.87   1
   4   3  10 24500.8 2157.02   1
   4   3  11 10370.9 1439.33   1
   4   3  12 1083.97 500.000   1
   4   3  13 3841.03 997.968   1
   4   3  14 1906.53 717.621   1
   4   3  15 1346.81 680.932   1
  -4   4  14 2039.15 687.475   1
  -4   4  13 8020.31 1387.08   1
  -4   4  12 1106.84 525.571   1
  -4   4  11 491.155 251.091   1
  -4   4  10 2680.80 752.166   1
  -4   4   9 1566.19 562.575   1
  -4   4   8 13348.0 1496.79   1
  -4   4   7 28995.0 2226.30   1
   4   4  -6 57953.7 2356.17   4
  -4   4   6 59280.6 3306.68   1
   4   4  -5 3960.76 401.848   4
  -4   4   5 3285.48 672.463   1
   4   4  -4 6267.53 405.758   4
  -4   4   4 6997.94 950.131   1
   4   4   3 51928.5 3014.52   1
   4   4   4 38577.2 2535.39   1
   4   4   5 1635.78 556.871   1
   4   4   6 5158.71 639.810   2
   4   4   6 3924.12 785.454   1
  -4   4  -6 4552.33 531.076   3
   4   4   7 20928.8 1344.08   2
   4   4   7 26770.4 2149.08   1
   4   4   8 33849.0 2615.70   1
   4   4   9 10152.4 1386.22   1
   4   4  10 132.933 198.885   1
   4   4  11 4031.74 1015.24   1
   4   4  12 1793.19 696.942   1
   4   4  13 29.6940 279.942   1
   4   4  14 1933.71 742.244   1
  -4   5  13 732.900 548.956   1
  -4   5  12 2497.93 899.922   1
  -4   5  11 3486.02 892.640   1
  -4   5  10-29.2091 288.752   1
  -4   5   9 3829.41 896.980   1
  -4   5   8 5026.60 1021.28   1
  -4   5   7 1146.86 497.874   1
  -4   5   6 8945.71 1268.52   1
  -4   5   5 49719.4 3246.69   1
   4   5   3 1169.54 385.258   2
   4   5   3 1642.18 541.329   1
   4   5   4 5869.06 1053.73   1
   4   5   4 5058.61 795.353   2
   4   5   5 32437.9 2545.65   1
   4   5   5 27457.0 1913.92   2
   4   5   6 21228.1 1631.26   2
   4   5   6 29733.8 2474.20   1
   4   5   7 6637.44 1191.16   1
   4   5   8 2374.05 819.298   1
   4   5   9 12153.6 1679.63   1
   4   5  10 10230.7 1581.50   1
   4   5  11 858.481 556.804   1
   4   5  12 718.337 730.217   1
  -4   6  10 951.824 518.500   1
   4   6  -9-104.288 346.309   2
  -4   6   9 128.087 264.989   1
  -4   6   8 2394.08 794.576   1
   4   6  -8 1638.17 662.732   2
  -4   6   7 10662.4 1629.14   1
  -4   6   6 13376.4 1788.02   1
  -4   6   5 820.709 556.873   1
   4   6  -2 13042.9 1549.04   2
   4   6  -1 878.838 481.247   2
   4   6   0 3757.75 806.723   2
   4   6   1 1849.87 592.225   2
   4   6   2 404.977 282.599   2
   4   6   3 13089.4 1474.51   2
   4   6   3 16215.9 1930.45   1
   4   6   4 16333.0 1625.11   2
   4   6   4 19712.4 2156.30   1
   4   6   5 3613.32 919.396   1
   4   6   5 2467.95 618.670   2
   4   6   6 1570.50 585.866   1
   4   6   7 14453.3 1938.48   1
   4   6   8 8836.06 1547.38   1
   4   6   9 2101.54 781.889   1
  -4   7   6 3546.83 1045.97   1
  -4   7   5 12341.7 1952.12   1
   4   7  -4 5043.15 1057.99   2
  -4   7   4 5797.65 1396.46   1
   4   7  -3 300.990 375.972   2
   4   7  -2 1939.39 646.136   2
   4   7  -1 5020.26 1026.59   2
   4   7   0 3018.43 764.829   2
   4   7   1 197.922 313.482   2
   4   7   2 3602.80 858.474   2
   4   7   3 1195.47 529.255   2
   4   7   3 1355.96 664.372   1
   4   7   4 453.945 205.513   2
   4   7   4 1623.28 554.091   1
   4   7   5 4940.75 1229.33   1
   5  -6  -9 4029.12 906.773   4
   5  -6  -8 1995.47 623.777   4
   5  -6  -7 1069.15 463.708   4
   5  -6  -6 1802.60 558.446   4
   5  -6  -5 2383.95 621.755   4
   5  -6  -4 2056.86 618.660   4
   5  -6  -3 5656.07 964.213   4
   5  -6  -2 15096.8 1531.42   4
   5  -6  -1 5004.72 834.435   4
   5  -6   0 1191.66 402.571   4
   5  -6   1 5589.90 883.447   4
   5  -5 -12 1183.78 522.291   4
   5  -5 -11 10230.4 1484.93   4
   5  -5 -10 7975.08 1338.91   4
   5  -5  -9 1441.23 538.269   4
   5  -5  -8 1683.33 551.693   4
   5  -5  -7 2402.52 636.128   4
   5  -5  -6-194.646 159.955   4
   5  -5  -5 9326.43 1244.99   4
   5  -5  -4 21198.8 1897.41   4
   5  -5  -3 7414.73 1031.40   4
   5  -5  -2 4901.01 856.385   4
   5  -5  -1 33654.3 2263.65   4
  -5  -5   0 28005.3 1708.48   3
   5  -5   0 22567.9 1837.36   4
  -5  -5  -1 20418.7 1546.81   3
   5  -5   1 18928.2 1603.09   4
   5  -5   2 3359.86 656.502   4
  -5  -5  -2 2838.48 560.461   3
  -5  -5  -3 11357.7 1161.99   3
   5  -4 -14 3300.00 935.466   4
   5  -4 -13 9742.91 1500.38   4
   5  -4 -12 4744.58 1006.72   4
   5  -4 -11 1470.77 560.583   4
   5  -4 -10 3798.10 837.951   4
   5  -4  -9 19825.6 1878.21   4
   5  -4  -8 5209.28 909.332   4
   5  -4  -7 1990.78 568.084   4
   5  -4  -6 12361.3 1380.74   4
   5  -4  -5 13127.0 1364.63   4
   5  -4  -4 7295.73 994.632   4
   5  -4  -3 43051.6 2621.83   4
   5  -4  -2 60581.6 3156.70   4
   5  -4  -1 67520.0 3170.14   4
  -5  -4   1 46892.6 2431.24   3
   5  -4   0 428.108 307.496   4
  -5  -4   0 1150.55 333.120   3
  -5  -4  -1 77496.2 3315.56   3
   5  -4   1 61402.2 3220.80   4
  -5  -4  -2 61594.8 2966.15   3
   5  -4   2 59828.1 3050.82   4
   5  -4   3 35914.0 2196.88   4
   5  -3 -15 3065.22 943.385   4
   5  -3 -14 3886.21 931.749   4
   5  -3 -13 1863.43 656.576   4
   5  -3 -12 5110.96 1009.96   4
   5  -3 -11 21777.5 2020.17   4
   5  -3 -10 24001.3 2062.36   4
   5  -3  -9 4230.83 814.364   4
   5  -3  -8 2217.31 592.600   4
   5  -3  -7 6439.14 935.625   4
   5  -3  -6 4110.28 723.412   4
   5  -3  -5 6288.10 865.788   4
   5  -3  -4 27364.9 1919.86   4
   5  -3  -3 25449.0 1791.56   4
   5  -3  -2 3893.02 681.793   4
   5  -3  -1 55703.1 2790.70   4
  -5  -3   1 48985.3 2060.27   4
  -5  -3   1 58067.4 2550.02   3
   5  -3   0 90204.0 3789.48   4
  -5  -3   0 91686.6 3622.78   3
  -5  -3  -1 23639.4 1553.65   3
  -5  -3  -1 20044.0 1173.47   4
   5  -3   1 20377.0 1562.52   4
  -5  -3  -2 4626.79 549.245   4
   5  -3   2 5363.39 736.816   4
  -5  -3  -2 6141.47 735.996   3
  -5  -3  -3 30192.9 1714.90   4
   5  -3   3 34529.4 2036.92   4
   5  -2 -15 189.409 257.560   4
   5  -2 -14 4989.59 1053.66   4
   5  -2 -13 12694.2 1620.38   4
   5  -2 -12 14612.1 1702.31   4
   5  -2 -11 1755.54 588.788   4
   5  -2 -10 14980.7 1531.06   4
   5  -2  -9 49150.9 2895.12   4
   5  -2  -8 45081.5 2668.13   4
   5  -2  -7 1047.71 375.016   4
   5  -2  -6 9791.59 1078.57   4
   5  -2  -5 21595.9 1633.76   4
   5  -2  -4 827.616 266.961   4
   5  -2  -3 40577.3 2252.11   4
   5  -2  -2 95252.5 3953.42   4
  -5  -2   2 88634.1 3417.88   4
   5  -2  -1 77084.4 3328.54   4
  -5  -2   1 68098.4 2836.54   4
  -5  -2   1 76984.8 3106.43   3
   5  -2   0 44824.1 2307.97   4
  -5  -2   0 36927.8 1860.16   4
  -5  -2   0 42529.7 2158.61   3
  -5  -2  -1 75095.7 3143.45   4
   5  -2   1 75032.8 3336.57   4
  -5  -2  -1 80051.6 3309.41   3
  -5  -2  -2 100544. 3968.57   4
  -5  -2  -2 113373. 4221.70   3
   5  -2   2 104437. 4191.39   4
   5  -2   3 35595.8 2030.77   4
   5  -1 -16 528.542 408.129   4
   5  -1 -15 4127.66 1094.56   4
   5  -1 -14 9548.83 1420.49   4
   5  -1 -13 878.789 429.119   4
   5  -1 -12 8586.82 1234.74   4
   5  -1 -11 13371.4 1498.15   4
   5  -1 -10 39101.0 2589.63   4
   5  -1  -9 4918.26 838.308   4
   5  -1  -8 2594.10 566.291   4
   5  -1  -7 10462.4 1087.31   4
   5  -1  -6 10987.4 1071.20   4
   5  -1  -6 10179.5 893.691   1
   5  -1  -5 7579.14 865.173   4
   5  -1  -4 41620.0 2238.09   4
   5  -1  -3 10965.1 1006.51   4
   5  -1  -2 3339.31 546.578   4
   5  -1  -1 139975. 5129.74   4
  -5  -1   1 131237. 4871.03   4
  -5  -1   1 144845. 4975.79   3
   5  -1   0 148485. 5264.36   4
  -5  -1   0 137320. 5102.52   4
  -5  -1   0 152469. 5278.90   3
  -5  -1  -1 7721.94 808.262   3
   5  -1   1 6141.09 709.138   4
  -5  -1  -2 56870.3 2568.81   3
   5  -1   2 50816.7 2495.60   4
  -5  -1  -3 46872.0 2197.15   1
   5  -1   3 48384.1 2376.56   4
   5  -1   5 4808.15 632.874   1
   5  -1   6 32754.3 1976.51   1
   5  -1   7 22862.4 1684.24   1
   5  -1   8 1140.40 379.518   1
   5  -1   9 11402.7 1255.44   1
   5  -1  10 31439.9 2299.14   1
   5  -1  11 13140.1 1523.16   1
   5  -1  12 3752.57 846.428   1
   5  -1  13 6841.04 1214.50   1
   5  -1  14 12703.3 1753.87   1
   5  -1  15 2182.69 898.143   1
   5  -1  16 253.742 280.018   1
  -5   0  17 222.645 406.155   1
  -5   0  16 175.008 289.720   1
  -5   0  15-101.454 334.957   1
  -5   0  14 417.249 305.238   1
  -5   0  13 15087.3 1634.19   1
   5   0 -12 5304.33 1016.76   4
  -5   0  12 5152.01 881.773   1
  -5   0  11 217.708 246.737   1
   5   0 -11 198.008 379.101   4
  -5   0  10 5056.17 758.291   1
   5   0 -10 5564.19 893.010   4
  -5   0   9 55520.5 2702.95   1
   5   0  -9 54457.0 2999.08   4
  -5   0   8 46529.9 2272.68   1
   5   0  -8 44885.9 2563.54   4
  -5   0   7 7606.39 729.699   1
   5   0  -7 7240.61 865.263   4
   5   0  -7 6697.19 761.716   1
  -5   0   6 67151.2 2603.43   1
   5   0  -6 65607.1 3034.22   4
   5   0  -6 64300.6 2720.73   1
   5   0  -5 21087.8 1454.77   4
  -5   0   5 19956.3 1048.98   1
   5   0  -5 18585.9 1076.78   1
   5   0  -4 5231.53 646.340   4
   5   0  -4 5321.10 437.507   1
   5   0  -3 95893.8 3522.18   4
   5   0  -3 79366.3 2489.63   1
   5   0  -2 96770.7 3803.61   4
   5   0  -1 6289.86 701.928   4
   5   0   0 308.020 142.573   4
  -5   0   0 379.398 124.513   3
   5   0   1 179717. 5312.85   1
  -5   0  -1 177992. 5340.50   1
  -5   0  -1 187193. 6186.34   3
  -5   0  -2 212398. 6587.57   1
  -5   0  -2 231576. 7272.45   3
   5   0   2 204421. 7057.28   4
   5   0   2 213318. 6538.03   1
  -5   0  -3 55208.3 2296.03   1
   5   0   3 54127.5 2205.53   1
   5   0   4 987.195 256.301   1
  -5   0  -4 709.666 224.492   1
   5   0   5 1919.83 385.100   1
   5   0   6 13349.7 1107.28   1
   5   0   7 1715.86 413.079   1
   5   0   8 22328.7 1327.86   2
   5   0   8 29668.3 1906.28   1
   5   0   9 4493.21 525.102   2
   5   0   9 7879.98 1005.37   1
   5   0  10-24.4051 253.572   1
   5   0  11 14158.4 1506.06   1
   5   0  12 19895.2 1864.75   1
   5   0  13 4203.84 906.392   1
   5   0  14 1193.36 501.192   1
   5   0  15 521.791 364.995   1
   5   0  16 3334.14 911.466   1
  -5   1  17 389.829 323.631   1
  -5   1  16 443.491 299.255   1
  -5   1  15 5442.65 1030.55   1
  -5   1  14 8111.50 1213.72   1
  -5   1  13 814.164 389.845   1
  -5   1  12 4829.70 818.613   1
   5   1 -11 9886.13 1404.50   4
  -5   1  11 13549.6 1298.41   1
   5   1 -10 39489.5 2507.72   4
  -5   1  10 36807.6 2194.45   1
   5   1  -9 6157.96 874.883   4
  -5   1   9 5294.70 735.956   1
   5   1  -8 4619.36 733.149   4
  -5   1   8 4756.89 630.467   1
   5   1  -7 8840.04 953.047   4
  -5   1   7 10949.1 953.430   1
   5   1  -6 11105.0 1018.89   4
  -5   1   6 11758.2 935.729   1
   5   1  -6 9973.94 929.592   1
   5   1  -5 11009.3 1000.07   4
  -5   1   5 12529.9 856.065   1
   5   1  -5 10184.5 812.656   1
   5   1  -4 63127.0 2722.34   4
  -5   1   4 67270.9 2342.37   1
   5   1  -3 9715.20 861.456   4
   5   1  -3 10193.9 685.603   1
  -5   1   3 10823.6 632.663   1
   5   1  -2 4124.06 536.104   4
  -5   1   2 3253.54 278.734   1
   5   1  -1 164118. 5571.67   4
   5   1   0 158292. 5566.89   4
  -5   1   0 162905. 4949.67   1
   5   1   0 171419. 5164.66   1
   5   1   1 6541.22 572.854   1
  -5   1  -1 7050.69 757.013   3
   5   1   1 7510.77 726.548   4
  -5   1  -1 7263.03 514.082   1
   5   1   2 51440.3 2138.91   1
  -5   1  -2 51633.1 2422.95   3
  -5   1  -2 47226.1 1968.78   1
   5   1   2 45759.3 2183.80   4
  -5   1  -3 55885.9 2553.84   3
   5   1   3 54219.8 2370.46   1
  -5   1  -3 52933.7 2328.60   1
   5   1   4 49194.2 2357.63   1
  -5   1  -4 52442.5 2487.07   1
   5   1   5 6119.02 741.038   1
   5   1   6 31737.9 1992.97   1
   5   1   7 23540.0 1755.96   1
   5   1   8 2012.16 555.983   1
   5   1   9 17272.3 1625.05   1
   5   1   9 8342.11 590.702   2
   5   1  10 28468.2 2193.10   1
   5   1  11 15052.0 1590.10   1
   5   1  12 5143.10 946.058   1
   5   1  13 8378.52 1227.33   1
   5   1  14 15009.5 1768.00   1
   5   1  15 3534.87 927.175   1
   5   1  16-531.956 575.260   1
  -5   2  16 820.353 480.987   1
  -5   2  15-101.859 255.746   1
  -5   2  14 4232.06 895.530   1
  -5   2  13 12295.1 1495.95   1
  -5   2  12 14109.1 1602.45   1
  -5   2  11 1011.88 458.972   1
   5   2 -11 1028.90 382.563   4
   5   2 -10 15021.9 1469.09   4
  -5   2  10 17176.3 1599.17   1
   5   2  -9 44858.9 2622.45   4
  -5   2   9 50240.9 2760.56   1
   5   2  -8 43767.1 2404.27   4
  -5   2   8 42091.7 2386.97   1
   5   2  -7 785.146 322.741   4
  -5   2   7 846.069 312.939   1
   5   2  -6 9038.06 886.416   4
  -5   2   6 8999.76 893.673   1
   5   2  -5 22033.9 1391.80   4
  -5   2   5 21307.2 1338.64   1
   5   2  -4 987.269 276.313   4
  -5   2   4 636.026 193.086   1
   5   2  -3 50330.9 2173.27   4
  -5   2   3 42391.9 2007.36   1
   5   2  -2 114587. 4090.19   4
   5   2  -1 68203.5 2755.93   4
   5   2   0 39757.4 1842.37   4
   5   2   1 76181.6 3113.75   1
  -5   2  -2 113654. 4295.03   1
   5   2   2 124027. 4450.59   1
  -5   2  -2 122508. 4431.28   3
   5   2   3 40433.1 2120.37   1
  -5   2  -3 41930.6 2136.87   3
   5   2   4-17.2236 150.903   1
  -5   2  -4 468.332 193.530   3
  -5   2  -5 3450.04 530.095   3
   5   2   5 3395.54 605.108   1
   5   2   6 4880.43 765.355   1
   5   2   7 2205.48 585.002   1
   5   2   8 31919.3 2241.89   1
   5   2   9 19054.9 1743.95   1
   5   2  10 5027.32 936.782   1
   5   2  11 6445.87 1116.71   1
   5   2  12 17058.3 1954.35   1
   5   2  13 15365.7 1941.54   1
   5   2  14 2025.53 678.977   1
   5   2  15 1012.95 496.835   1
   5   2  16 851.499 527.967   1
   5   3 -15 2094.12 689.071   4
  -5   3  15 3207.63 904.858   1
  -5   3  14 3724.88 1000.82   1
   5   3 -14 2603.29 789.120   4
  -5   3  13 1286.76 537.756   1
   5   3 -13 1145.17 451.768   4
  -5   3  12 4892.52 1016.03   1
   5   3 -12 4626.01 902.627   4
   5   3 -11 21233.4 1804.87   4
  -5   3  11 23264.6 2074.86   1
   5   3 -10 22515.0 1783.84   4
  -5   3  10 23225.7 1987.77   1
   5   3  -9 2848.12 561.949   4
  -5   3   9 2652.51 663.981   1
   5   3  -8 3519.57 569.960   4
  -5   3   8 4049.45 728.277   1
   5   3  -7 5908.44 718.176   4
  -5   3   7 6304.79 899.645   1
   5   3  -6 5375.39 650.268   4
  -5   3   6 3957.74 670.090   1
   5   3  -5 10631.4 861.163   4
  -5   3   5 8725.31 954.616   1
   5   3  -4 32592.3 1621.01   4
  -5   3   4 28945.0 1833.05   1
   5   3  -3 24100.4 1305.45   4
   5   3  -2 3605.75 410.490   4
   5   3  -1 52142.2 2061.08   4
   5   3   2 4616.62 708.791   1
   5   3   3 33516.4 2096.00   1
  -5   3  -3 31856.0 1760.71   3
   5   3   4 22729.3 1706.82   1
  -5   3  -4 22460.7 1464.19   3
   5   3   5 1264.81 414.906   1
  -5   3  -5 1298.35 361.223   3
   5   3   6 7179.26 1019.91   1
  -5   3  -6 6561.19 784.539   3
   5   3   7 20206.4 1775.97   1
  -5   3  -7 19957.2 1448.79   3
   5   3   8 2413.45 683.664   1
   5   3   9 6999.43 1180.55   1
   5   3  10 21752.0 2067.69   1
   5   3  11 24918.8 2307.91   1
   5   3  12 76.2438 388.971   1
   5   3  13 3630.92 969.184   1
   5   3  14 3418.09 961.751   1
   5   3  15 1496.36 771.142   1
  -5   4  14 3051.21 875.652   1
  -5   4  13 11437.6 1638.03   1
  -5   4  12 5026.02 1060.68   1
  -5   4  11 1101.52 533.235   1
  -5   4  10 4415.58 917.495   1
  -5   4   9 19567.5 1908.12   1
  -5   4   8 5847.86 988.835   1
  -5   4   7 1893.82 530.858   1
  -5   4   6 9031.08 1147.06   1
  -5   4   5 10120.2 1212.30   1
  -5   4   4 5295.25 912.469   1
   5   4   2 69728.8 3622.42   1
   5   4   3 37205.0 2496.09   1
   5   4   4 1215.47 441.924   1
   5   4   5 4444.02 828.971   1
   5   4   6 2901.34 713.551   1
  -5   4  -6 2844.43 469.406   3
   5   4   7 733.948 294.998   1
   5   4   8 10759.8 1380.07   1
   5   4   9 9545.52 1427.75   1
   5   4  10 601.393 339.135   1
   5   4  11 2371.28 781.835   1
   5   4  12 9893.43 1571.56   1
   5   4  13 5517.43 1240.71   1
  -5   5  12 1202.89 545.368   1
  -5   5  11 10599.5 1634.33   1
  -5   5  10 8659.07 1402.47   1
  -5   5   9 578.719 375.548   1
  -5   5   8 1158.51 495.797   1
  -5   5   7 2775.28 759.572   1
  -5   5   6 49.3780 241.146   1
  -5   5   5 8356.35 1231.39   1
  -5   5   4 20930.9 2013.16   1
   5   5   3 13064.8 1577.47   1
   5   5   4 17824.9 1853.60   1
   5   5   5 934.245 390.012   2
   5   5   5 402.075 181.126   1
   5   5   6 5526.63 1066.85   1
   5   5   6 4736.34 737.661   2
   5   5   7 7515.92 1269.44   1
   5   5   8 281.857 525.010   1
   5   5   9 7806.55 1359.33   1
   5   5  10 7858.58 1474.91   1
   5   5  11 6399.37 1350.20   1
   5   5  12-390.173 524.692   1
  -5   6   9 3781.81 993.818   1
  -5   6   8 2125.54 763.850   1
  -5   6   7 1369.13 635.847   1
  -5   6   6 1506.61 622.563   1
  -5   6   5 2879.89 835.773   1
  -5   6   4 796.539 419.988   1
   5   6   2 13954.4 1554.79   2
   5   6   3 7953.86 1344.23   1
   5   6   3 7931.88 1143.15   2
   5   6   4 988.520 415.727   2
   5   6   4 97.7031 312.167   1
   5   6   5 4626.94 845.623   2
   5   6   5 3056.73 875.459   1
   5   6   6 191.429 328.021   1
   5   6   7 2018.66 791.235   1
   5   6   8 5892.19 1266.64   1
   5   6   9 2611.88 861.703   1
  -5   7   4 3585.65 1068.08   1
   5   7  -3-198.330 391.598   2
   5   7  -2 642.113 397.823   2
   5   7  -1 2678.10 727.062   2
   5   7   0 7104.45 1253.02   2
   5   7   1 3336.80 872.509   2
   5   7   2-49.4514 317.763   2
   5   7   2 40.5808 273.801   1
   5   7   3 3903.07 892.707   2
   5   7   3 1213.19 693.034   1
   5   7   4 2076.44 825.210   1
   6  -6  -8 9108.96 1421.36   4
   6  -6  -7 1932.42 614.355   4
   6  -6  -6 1080.02 506.729   4
   6  -6  -5 4864.58 972.322   4
   6  -6  -4 9051.70 1292.27   4
   6  -6  -3 1032.45 497.658   4
   6  -6  -2 1982.41 555.768   4
   6  -6  -1 2422.65 640.024   4
   6  -6   0 1728.58 519.773   4
   6  -6   1 1596.56 503.268   4
   6  -5 -11 155.490 334.367   4
   6  -5 -10 3487.49 909.129   4
   6  -5  -9 3421.86 940.614   4
   6  -5  -8 616.788 412.812   4
   6  -5  -7 13516.2 1613.60   4
   6  -5  -6 16478.3 1776.54   4
   6  -5  -5 3759.75 834.459   4
   6  -5  -4 371.203 228.676   4
   6  -5  -3 1875.28 567.384   4
   6  -5  -2 553.746 290.252   4
   6  -5  -1 828.869 361.401   4
   6  -5   0 6318.61 959.314   4
  -6  -5   0 5403.87 764.475   3
  -6  -5  -1 6847.17 916.546   3
   6  -5   1 7431.36 1047.20   4
   6  -5   2 91.3887 188.865   4
  -6  -5  -2 345.422 218.613   3
  -6  -5  -3 6505.47 953.724   3
  -6  -5  -4 27822.2 2108.59   3
   6  -4 -13 1234.45 553.560   4
   6  -4 -12 2215.95 764.368   4
   6  -4 -11 2963.29 774.954   4
   6  -4 -10 974.191 482.118   4
   6  -4  -9 12427.8 1527.06   4
   6  -4  -8 17359.8 1936.65   4
   6  -4  -7 10748.1 1345.91   4
   6  -4  -6 1975.19 594.840   4
   6  -4  -5 8392.14 1148.20   4
   6  -4  -4 23648.9 2008.70   4
   6  -4  -3 6019.91 960.324   4
   6  -4  -2 1981.13 533.529   4
   6  -4  -1 7722.06 1044.85   4
  -6  -4   1 8061.86 929.093   3
   6  -4   0 30.7750 216.909   4
  -6  -4   0 252.475 174.858   3
  -6  -4  -1 31324.0 2087.60   3
   6  -4   1 31455.7 2164.70   4
  -6  -4  -2 24493.8 1841.81   3
   6  -4   2 23362.2 1841.52   4
  -6  -4  -3 32629.1 2176.73   3
   6  -4   3 31130.8 2151.89   4
   6  -3 -14 856.191 467.941   4
   6  -3 -13 4679.68 979.489   4
   6  -3 -12 996.897 497.576   4
   6  -3 -11 8206.16 1286.75   4
   6  -3 -10 6410.82 1133.67   4
   6  -3  -9 6240.31 1081.13   4
   6  -3  -8 1759.49 531.339   4
   6  -3  -7 19953.0 1815.56   4
   6  -3  -6 34773.2 2354.19   4
   6  -3  -5 34645.5 2422.73   4
   6  -3  -4 785.600 288.883   4
   6  -3  -3 11877.6 1304.45   4
   6  -3  -2 13562.4 1351.72   4
  -6  -3   1 862.598 227.469   4
   6  -3  -1 819.917 288.390   4
  -6  -3   1 599.032 240.538   3
   6  -3   0 15353.8 1437.29   4
  -6  -3   0 11802.1 937.785   4
  -6  -3   0 14570.3 1286.66   3
  -6  -3  -1 16209.7 1387.92   3
   6  -3   1 14553.3 1339.63   4
   6  -3   2 2974.00 591.887   4
  -6  -3  -2 3298.49 625.817   3
  -6  -3  -3 47574.9 2625.90   3
   6  -3   3 44981.9 2607.36   4
   6  -2 -15 1108.25 542.745   4
   6  -2 -14 1442.76 537.873   4
   6  -2 -13 595.634 363.770   4
   6  -2 -12 4363.41 906.335   4
   6  -2 -11-54.2682 199.981   4
   6  -2 -10 3288.12 791.027   4
   6  -2  -9 34242.1 2442.47   4
   6  -2  -8 63688.8 3474.79   4
   6  -2  -7 18308.2 1643.02   4
   6  -2  -6 8661.94 1064.67   4
   6  -2  -5 53375.3 2893.19   4
   6  -2  -4 55429.9 2944.85   4
   6  -2  -3 11677.4 1212.75   4
   6  -2  -2 4769.80 759.211   4
   6  -2  -1 49007.9 2616.69   4
  -6  -2   1 44601.3 2376.20   3
   6  -2   0 44244.0 2582.13   4
  -6  -2   0 45206.4 2432.54   3
  -6  -2  -1 19522.9 1505.05   3
   6  -2   1 16472.8 1455.78   4
  -6  -2  -2 92956.0 3960.34   3
   6  -2   2 87066.4 3886.87   4
  -6  -2  -3 46962.2 2532.20   3
   6  -2   3 46199.1 2559.73   4
   6  -1 -15 80.9898 232.257   4
   6  -1 -14 1039.42 586.047   4
   6  -1 -13 3929.23 884.568   4
   6  -1 -12-242.760 349.733   4
   6  -1 -11 2908.56 716.496   4
   6  -1 -10 10729.1 1314.47   4
   6  -1  -9 8246.73 1088.27   4
   6  -1  -8 5034.30 825.583   4
   6  -1  -7 23829.8 1805.16   4
   6  -1  -7 18960.8 1334.29   1
   6  -1  -6 89180.4 4054.47   4
   6  -1  -5 47047.1 2663.96   4
   6  -1  -4 593.072 263.541   4
   6  -1  -3 76461.9 3476.79   4
   6  -1  -2 31643.1 2021.00   4
   6  -1  -1 10629.8 1065.42   4
  -6  -1   1 11064.0 1018.70   3
   6  -1   0 17290.8 1390.95   4
  -6  -1   0 18095.4 1383.35   3
  -6  -1  -1 42926.9 2373.98   3
   6  -1   1 43396.1 2331.08   4
   6  -1   2 1569.29 387.420   4
  -6  -1  -2 1716.51 481.397   3
  -6  -1  -3 36868.5 2103.53   3
   6  -1   3 32038.7 2000.11   4
   6  -1   6 1972.72 464.166   1
   6  -1   7 5577.79 841.798   1
   6  -1   8 20464.3 1702.19   1
   6  -1   9 14257.2 1438.65   1
   6  -1  10-181.424 242.794   1
   6  -1  11 3460.79 827.948   1
   6  -1  12 1148.64 525.399   1
   6  -1  13 711.342 507.869   1
   6  -1  14 5877.53 1208.98   1
   6  -1  15 7446.83 1374.99   1
   6  -1  16 2121.82 836.609   1
   6   0 -16 336.203 474.653   4
   6   0 -15 1958.54 717.269   4
  -6   0  15 678.841 373.792   1
   6   0 -14 1924.02 651.705   4
  -6   0  14 799.496 442.851   1
  -6   0  13 188.632 249.872   1
   6   0 -13 233.719 258.646   4
  -6   0  12 5908.78 924.468   1
   6   0 -12 8089.32 1207.80   4
   6   0 -11 158.650 189.416   4
  -6   0  11 614.982 271.481   1
   6   0 -10 2722.20 660.297   4
  -6   0  10 3250.91 582.057   1
   6   0  -9 27751.6 2054.06   4
  -6   0   9 26640.6 1697.47   1
   6   0  -8 60792.7 3178.27   4
  -6   0   8 58177.5 2639.06   1
   6   0  -7 54827.3 2798.58   4
   6   0  -7 39590.7 2081.96   1
   6   0  -6 5515.39 805.861   4
   6   0  -6 3002.61 431.425   1
   6   0  -5 86161.2 3642.25   4
   6   0  -5 72654.5 2670.64   1
   6   0  -4 33924.0 2018.65   4
   6   0  -4 25994.9 1064.90   1
   6   0  -3 20160.0 1469.17   4
   6   0  -2 695.483 291.998   4
   6   0  -1 9979.34 978.140   4
   6   0   0 33347.2 1962.42   4
  -6   0   0 34539.9 1957.17   3
   6   0   1 23618.8 1010.37   1
   6   0   1 22279.2 1520.18   4
  -6   0  -1 25512.7 1663.37   3
   6   0   2 104715. 3490.63   1
  -6   0  -2 101814. 3530.16   1
   6   0   2 97627.7 4108.54   4
   6   0   3 103617. 3565.59   1
  -6   0  -3 94349.9 3569.53   1
  -6   0  -3 105061. 4164.60   3
   6   0   3 92078.4 3955.26   4
   6   0   4 9006.58 782.438   1
  -6   0  -4 6871.78 740.127   1
   6   0   5 60422.6 2701.51   1
   6   0   6 63569.3 2915.22   1
   6   0   7 81622.9 3625.73   1
   6   0   8 3455.96 649.399   1
   6   0   9 7015.62 969.008   1
   6   0  10 4399.40 786.794   1
   6   0  11 1959.34 584.152   1
   6   0  12 528.475 404.840   1
   6   0  13 573.647 412.403   1
   6   0  14 2798.71 763.560   1
   6   0  15 984.996 485.042   1
   6   0  16 1809.14 711.491   1
   6   1 -16 2269.80 768.705   4
  -6   1  15 456.005 281.438   1
   6   1 -15 96.3900 181.703   4
   6   1 -14 1404.34 646.682   4
  -6   1  14 1417.85 497.982   1
   6   1 -13 4024.56 896.470   4
  -6   1  13 4259.89 811.890   1
   6   1 -12 171.779 167.247   4
  -6   1  12-239.381 264.466   1
  -6   1  11 1774.66 470.526   1
   6   1 -11 1996.14 584.520   4
  -6   1  10 12125.8 1151.92   1
   6   1 -10 11586.8 1327.10   4
   6   1  -9 11238.4 1224.99   4
  -6   1   9 9182.99 923.744   1
   6   1  -8 7060.81 950.392   4
  -6   1   8 6486.73 708.214   1
   6   1  -7 25026.6 1802.96   4
  -6   1   7 25610.2 1416.98   1
   6   1  -6 81395.1 3602.54   4
   6   1  -6 74524.1 3210.09   1
  -6   1   6 77716.0 2888.04   1
   6   1  -5 54745.3 2733.22   4
   6   1  -5 53896.8 2371.09   1
  -6   1   5 59273.1 2156.07   1
   6   1  -4 632.354 243.542   4
  -6   1   4 470.746 120.413   1
   6   1  -4 578.119 158.971   1
   6   1  -3 66216.6 2389.15   1
   6   1  -3 66884.7 3100.02   4
  -6   1   3 70736.9 2199.93   1
   6   1  -2 23311.6 1557.26   4
   6   1  -1 10581.2 981.749   4
   6   1  -1 11776.4 662.187   1
   6   1   0 20447.4 1018.81   1
  -6   1   0 21200.2 919.683   1
   6   1   0 19991.0 1395.56   4
   6   1   1 41348.2 1768.75   1
  -6   1  -1 38901.4 2139.02   3
  -6   1  -1 43222.7 1712.10   1
   6   1   1 35797.9 2034.73   4
   6   1   2 2324.15 442.213   4
  -6   1  -2 2752.07 387.992   1
  -6   1  -2 1743.37 414.195   3
   6   1   2 2117.97 335.716   1
  -6   1  -3 31635.3 2115.94   3
   6   1   3 37847.9 1852.22   1
  -6   1  -3 36990.7 1845.74   1
  -6   1  -4 148653. 5440.12   3
   6   1   4 140988. 5149.23   1
  -6   1  -4 136766. 5135.35   1
   6   1   5 57213.9 2805.54   1
   6   1   6 3173.06 627.038   1
   6   1   7 10358.2 1162.19   1
   6   1   8 20223.3 1764.83   1
   6   1   9 14785.2 1521.51   1
   6   1  10 315.981 265.532   1
   6   1  11 2554.56 607.095   1
   6   1  12 2186.95 646.091   1
   6   1  13 263.166 370.770   1
   6   1  14 6097.59 1139.95   1
   6   1  15 5995.49 1184.51   1
   6   1  16 2526.70 852.152   1
  -6   2  15 1411.99 532.033   1
   6   2 -15 1671.11 635.318   4
  -6   2  14 1042.14 510.490   1
   6   2 -14 1083.05 545.690   4
   6   2 -13 364.275 345.419   4
  -6   2  13 953.058 366.374   1
   6   2 -12 4621.11 891.382   4
  -6   2  12 3731.88 743.721   1
   6   2 -11 341.042 245.449   4
  -6   2  11-194.657 204.026   1
   6   2 -10 2224.86 568.451   4
  -6   2  10 2623.08 640.606   1
   6   2  -9 29010.7 2049.47   4
  -6   2   9 31727.4 2110.73   1
   6   2  -8 61400.8 3123.15   4
  -6   2   8 65388.7 3104.05   1
   6   2  -7 16970.3 1417.46   4
  -6   2   7 17015.7 1276.47   1
   6   2  -6 6509.05 789.548   4
  -6   2   6 7352.73 759.323   1
   6   2  -5 38949.0 2222.77   4
  -6   2   5 47714.9 2154.86   1
   6   2  -4 50618.7 2457.25   4
  -6   2   4 51255.8 2207.47   1
   6   2  -3 12925.2 1086.82   4
  -6   2   3 12212.6 859.348   1
  -6   2   2 1613.05 308.733   1
   6   2  -2 1539.16 337.527   4
   6   2  -1 43010.5 2133.58   4
   6   2   0 36585.5 1823.85   1
   6   2   0 33369.2 1810.89   4
  -6   2  -1 18102.0 1138.87   1
   6   2   1 19035.3 1247.14   1
   6   2   1 18222.3 1236.12   4
   6   2   2 95814.3 3702.07   1
  -6   2  -2 101611. 3922.99   3
   6   2   3 46359.9 2336.90   1
  -6   2  -3 46700.1 2468.91   3
   6   2   4 4849.77 696.971   1
  -6   2  -4 4095.50 680.965   3
  -6   2  -5 2401.84 516.368   3
   6   2   5 1986.93 480.921   1
  -6   2  -6 51171.2 2680.36   3
   6   2   6 50013.0 2785.16   1
   6   2   7 38329.7 2441.88   1
   6   2   8 2521.62 624.859   1
   6   2   9 6210.91 1043.80   1
   6   2  10 3041.26 756.143   1
   6   2  11 132.289 326.511   1
   6   2  12 1480.92 532.583   1
   6   2  13 6091.54 1180.42   1
   6   2  14 1141.14 492.813   1
   6   2  15 105.284 342.970   1
  -6   3  14 381.906 378.808   1
   6   3 -13 2892.43 731.615   4
  -6   3  13 2673.94 780.319   1
  -6   3  12 820.603 438.882   1
   6   3 -12 819.687 410.218   4
   6   3 -11 5555.42 894.448   4
  -6   3  11 7326.13 1110.32   1
   6   3 -10 8101.52 1046.63   4
  -6   3  10 8991.76 1165.99   1
  -6   3   9 3914.61 756.999   1
   6   3  -9 3680.33 683.316   4
   6   3  -8 1964.00 495.484   4
  -6   3   8 2242.67 551.446   1
   6   3  -7 17104.7 1364.77   4
  -6   3   7 19621.8 1579.56   1
   6   3  -6 25051.2 1694.94   4
  -6   3   6 31584.1 1964.90   1
   6   3  -5 35671.9 1934.59   4
  -6   3   5 36711.6 2104.75   1
   6   3  -4 815.935 265.142   4
  -6   3   4 624.288 251.994   1
   6   3  -3 15313.3 1097.40   4
  -6   3   3 13331.2 1193.79   1
   6   3  -2 12939.1 960.726   4
   6   3  -1 855.188 236.932   4
   6   3   1 15240.1 1296.56   1
   6   3   2 5226.43 768.049   1
   6   3   3 46594.8 2603.86   1
   6   3   4 51563.8 2834.95   1
  -6   3  -4 54241.7 2666.49   3
   6   3   5 38624.0 2464.06   1
  -6   3  -5 40928.0 2303.02   3
   6   3   6 5076.35 820.428   1
  -6   3  -6 4660.97 719.692   3
  -6   3  -7 2183.77 537.337   3
   6   3   7 2257.29 614.721   1
  -6   3  -8 9689.66 1080.83   3
   6   3   8 11766.8 1424.99   1
   6   3   9 6088.07 1089.36   1
   6   3  10 1017.45 415.718   1
   6   3  11 5175.10 1070.57   1
   6   3  12 719.502 515.377   1
   6   3  13 3034.78 899.181   1
   6   3  14 7206.81 1444.45   1
  -6   4  13 783.615 501.805   1
  -6   4  12 1189.63 452.393   1
  -6   4  11 1984.56 649.793   1
  -6   4  10 487.452 335.517   1
  -6   4   9 13127.7 1547.28   1
  -6   4   8 19237.5 1797.21   1
  -6   4   7 11704.1 1345.78   1
  -6   4   6 1397.90 454.855   1
  -6   4   5 7079.30 977.430   1
  -6   4   4 23114.3 1828.00   1
   6   4   2 27563.1 2082.46   1
   6   4   3 30717.7 2241.03   1
   6   4   4 5507.85 938.633   1
   6   4   5 14904.9 1581.23   1
   6   4   6 21966.2 1989.07   1
   6   4   7 10197.2 1374.09   1
   6   4   8 1379.46 537.534   1
   6   4   9 2308.64 771.694   1
   6   4  10 4251.14 984.812   1
   6   4  11-97.1834 361.691   1
   6   4  12 2460.25 828.210   1
   6   4  13 5759.48 1253.46   1
  -6   5  11 857.345 494.705   1
  -6   5  10 5712.26 1115.58   1
  -6   5   9 5193.44 1061.46   1
  -6   5   8 236.781 269.480   1
  -6   5   7 13559.0 1640.04   1
  -6   5   6 15518.8 1730.03   1
  -6   5   5 4476.51 904.842   1
  -6   5   4-266.244 218.459   1
   6   5   2 902.984 330.042   1
   6   5   3 7081.70 1180.73   1
   6   5   4 27805.9 2392.82   1
   6   5   5 22585.5 2167.43   1
   6   5   6 1834.13 651.446   1
   6   5   7 3205.24 815.391   1
   6   5   8 4503.27 993.943   1
   6   5   9 393.247 510.089   1
   6   5  10 814.276 501.054   1
   6   5  11 807.040 518.263   1
  -6   6   8 11079.0 1654.34   1
  -6   6   7 2244.10 694.409   1
  -6   6   6 635.334 438.694   1
  -6   6   5 2681.86 856.270   1
  -6   6   4 11780.6 1646.32   1
   6   6   2 14007.1 1775.42   1
   6   6   3 6922.56 1257.70   1
   6   6   4 2080.47 561.301   2
   6   6   4 2297.06 753.502   1
   6   6   5 3399.12 906.478   1
   6   6   6 6859.47 1302.33   1
   6   6   7 2703.44 843.345   1
   6   6   8 519.889 401.317   1
   6   7  -1 41.2158 314.533   2
   6   7   0 1850.07 580.551   2
   6   7   1 1006.27 444.886   2
   6   7   1 2282.83 875.388   1
   7  -6  -7 2297.57 756.643   4
   7  -6  -6-68.2451 227.734   4
   7  -6  -5 1486.36 606.073   4
   7  -6  -4 6723.38 1305.67   4
   7  -6  -3 5672.66 1054.19   4
   7  -6  -2 389.045 299.640   4
   7  -6  -1 1524.70 528.152   4
   7  -6   0 6336.70 1072.92   4
   7  -6   1 3700.90 799.960   4
   7  -5 -10 100.143 276.603   4
   7  -5  -9 3889.45 925.432   4
   7  -5  -8 3072.23 822.249   4
   7  -5  -7 2244.13 697.404   4
   7  -5  -6 12619.4 1679.36   4
   7  -5  -5 9297.10 1369.57   4
   7  -5  -4 1963.97 633.035   4
   7  -5  -3 1507.58 510.889   4
   7  -5  -2 8184.44 1183.07   4
   7  -5  -1 17913.9 1788.07   4
   7  -5   0 4395.03 891.637   4
  -7  -5   0 5063.25 826.289   3
   7  -5   1 2318.79 623.619   4
  -7  -5  -1 2892.80 655.096   3
   7  -5   2 3807.42 780.503   4
  -7  -5  -2 4171.49 790.065   3
  -7  -5  -3 2708.57 667.007   3
  -7  -5  -4 1594.02 520.855   3
  -7  -5  -5 7297.39 1121.46   3
   7  -4 -12 337.058 396.983   4
   7  -4 -11 1541.49 654.637   4
   7  -4 -10 2522.70 715.533   4
   7  -4  -9 430.958 372.038   4
   7  -4  -8 1220.90 564.179   4
   7  -4  -7 7923.01 1206.96   4
   7  -4  -6-80.0857 237.417   4
   7  -4  -5 7806.72 1192.42   4
   7  -4  -4 35944.4 2661.08   4
   7  -4  -3 36547.9 2599.85   4
   7  -4  -2 2928.38 645.745   4
   7  -4  -1 10667.2 1312.51   4
  -7  -4   0 28682.2 2041.88   3
   7  -4   0 29456.5 2216.27   4
  -7  -4  -1 20663.2 1762.76   3
   7  -4   1 18273.3 1727.88   4
   7  -4   2 2021.01 542.676   4
  -7  -4  -2 2172.23 576.329   3
  -7  -4  -3 6615.68 1003.61   3
   7  -4   3 7094.26 1036.25   4
  -7  -4  -4 2115.78 590.035   3
   7  -3 -13 4156.22 994.665   4
   7  -3 -12 7729.76 1331.03   4
   7  -3 -11 1770.62 660.466   4
   7  -3 -10 601.248 321.762   4
   7  -3  -9 3536.03 817.368   4
   7  -3  -8 1140.22 567.558   4
   7  -3  -7 4005.70 829.390   4
   7  -3  -6 13601.4 1511.71   4
   7  -3  -5 31325.7 2341.43   4
   7  -3  -4 18896.1 1796.24   4
   7  -3  -3 9699.59 1215.18   4
   7  -3  -2 37231.5 2504.86   4
   7  -3  -1 31758.1 2238.51   4
  -7  -3   1 30132.2 2041.86   3
   7  -3   0 5956.07 919.938   4
  -7  -3   0 5778.21 841.177   3
   7  -3   1 3877.73 745.354   4
  -7  -3  -1 2941.35 592.272   3
  -7  -3  -2 15219.1 1477.01   3
   7  -3   2 14123.3 1440.29   4
   7  -3   3 3.59528 177.951   4
  -7  -3  -3-87.6275 221.248   3
  -7  -3  -4 4287.53 739.925   3
   7  -2 -14 6953.33 1307.99   4
   7  -2 -13 5746.58 1127.98   4
   7  -2 -12 329.838 195.185   4
   7  -2 -11 3927.35 904.510   4
   7  -2 -10 8413.02 1261.97   4
   7  -2  -9 2674.73 689.790   4
   7  -2  -8 1662.25 536.016   4
   7  -2  -7 1192.27 419.978   4
   7  -2  -6 655.414 282.440   4
   7  -2  -5 27906.1 2089.80   4
   7  -2  -4 46872.3 2851.17   4
   7  -2  -3 34159.2 2361.54   4
   7  -2  -2 3077.03 649.036   4
   7  -2  -1 20346.4 1698.83   4
  -7  -2   1 19629.5 1549.33   3
   7  -2   0 70373.6 3648.64   4
  -7  -2   0 72127.3 3471.53   3
   7  -2   1 59423.8 3104.77   4
  -7  -2  -1 57215.6 3075.70   3
   7  -2   2-224.262 236.339   4
  -7  -2  -2-261.121 298.843   3
   7  -2   3 2752.00 586.334   4
  -7  -2  -3 3606.77 708.355   3
  -7  -2  -4 14033.1 1381.63   3
   7  -2   4 12089.3 1286.05   4
   7  -1 -15 2751.25 831.466   4
   7  -1 -14 1551.61 620.881   4
   7  -1 -13 4711.13 1021.40   4
   7  -1 -12 22297.1 2179.11   4
   7  -1 -11 4193.39 895.553   4
   7  -1 -10 40.6215 256.936   4
   7  -1  -9 724.478 380.280   4
   7  -1  -8 4202.83 785.552   4
   7  -1  -7 601.952 369.144   4
   7  -1  -6 23546.3 1871.53   4
   7  -1  -5 55077.1 3016.05   4
   7  -1  -4 9786.83 1134.82   4
   7  -1  -3 20058.0 1700.65   4
   7  -1  -2 48167.2 2742.94   4
   7  -1  -1 23436.4 1751.94   4
  -7  -1   0 53298.9 2735.80   3
   7  -1   0 47414.4 2731.20   4
   7  -1   1 2919.65 592.688   4
  -7  -1  -1 3520.63 657.331   3
  -7  -1  -2 26184.3 1875.81   3
   7  -1   2 24329.4 1799.64   4
   7  -1   3 2807.05 578.514   4
  -7  -1  -3 2338.13 508.203   3
  -7  -1  -4 15573.7 1418.58   3
   7  -1   8 20346.7 1703.40   1
   7  -1   9 31101.1 2291.68   1
   7  -1  10 7584.32 1096.13   1
   7  -1  11 2146.74 670.708   1
   7  -1  12 5777.52 1069.15   1
   7  -1  13 2224.43 706.417   1
   7  -1  14-149.681 359.970   1
   7  -1  15 623.835 387.952   1
   7   0 -15 2849.10 836.981   4
   7   0 -14 7030.84 1279.55   4
   7   0 -13 2667.51 757.614   4
   7   0 -12 72.0877 211.759   4
   7   0 -11 10899.2 1422.16   4
   7   0 -10 9040.79 1243.27   4
   7   0  -9 8141.31 1150.08   4
   7   0  -8 7449.36 1032.88   4
   7   0  -7 3575.74 704.351   4
   7   0  -6 19408.1 1740.76   4
   7   0  -5 10486.4 1190.66   4
   7   0  -4 67209.2 3335.27   4
   7   0  -3 50302.6 2825.86   4
   7   0  -2 4479.62 707.231   4
   7   0  -1 13403.1 1253.84   4
   7   0   0 120323. 4885.80   4
  -7   0   0 123773. 4875.30   3
  -7   0  -1 79220.9 3608.76   3
   7   0   1 72742.8 3467.10   4
   7   0   2 20984.6 1066.64   1
  -7   0  -2 16862.2 1014.56   1
  -7   0  -2 21941.8 1656.49   3
   7   0   2 19174.2 1520.07   4
   7   0   3 776.149 227.923   1
   7   0   3 148.961 144.989   4
  -7   0  -3 288.250 131.348   1
  -7   0  -3 330.436 204.693   3
   7   0   4 6105.01 640.833   1
  -7   0  -4 5122.23 634.348   1
  -7   0  -4 6292.20 885.183   3
  -7   0  -5 4476.99 761.691   3
   7   0   5 3662.49 555.936   1
   7   0   6 65519.5 3025.80   1
   7   0   7 58621.3 2950.22   1
   7   0   8 126.879 204.484   1
   7   0   9 2813.39 639.603   1
   7   0  10 12368.5 1379.78   1
   7   0  11 20277.2 1898.49   1
   7   0  12 8181.72 1219.21   1
   7   0  13 1499.04 588.496   1
   7   0  14 1676.96 595.197   1
   7   0  15-240.010 246.785   1
   7   1 -15 1295.82 658.617   4
   7   1 -14-74.0607 230.509   4
   7   1 -13 4768.79 957.606   4
   7   1 -12 19291.8 1974.69   4
   7   1 -11 3725.42 835.357   4
  -7   1  11 3212.84 612.614   1
   7   1 -10 444.159 330.725   4
  -7   1  10 673.271 313.329   1
  -7   1   9 3684.91 549.124   1
   7   1  -9 4118.83 818.403   4
   7   1  -8 1255.99 463.175   4
  -7   1   8 2213.78 380.869   1
   7   1  -7 333.170 203.774   4
  -7   1   7 361.900 153.710   1
  -7   1   6 27839.1 1292.11   1
   7   1  -6 30469.7 2050.77   4
  -7   1   5 53264.8 1921.67   1
   7   1  -5 58683.3 3007.25   4
   7   1  -5 57954.8 2263.43   1
   7   1  -4 10270.5 1099.83   4
   7   1  -4 9345.36 643.928   1
   7   1  -3 17819.3 1474.45   4
   7   1  -3 14945.1 720.062   1
   7   1  -2 40216.1 1371.63   1
   7   1  -2 35938.8 1359.42   1
   7   1  -1 25119.3 1735.95   4
   7   1  -1 25106.9 1041.17   1
   7   1   0 50198.9 1883.94   1
   7   1   0 51067.7 2612.43   4
   7   1   1 1424.75 244.896   1
   7   1   1 1351.51 358.341   4
  -7   1  -1 1793.16 446.489   3
  -7   1  -1 1255.64 205.291   1
  -7   1  -2 27339.6 1390.88   1
  -7   1  -2 33307.1 2080.48   3
   7   1   2 32340.8 1583.93   1
   7   1   2 28081.3 1854.03   4
  -7   1  -3 2837.30 430.520   1
   7   1   3 3683.87 530.371   1
  -7   1  -3 4091.94 708.300   3
  -7   1  -4 17549.0 1561.09   3
   7   1   4 19847.5 1411.35   1
  -7   1  -5 17999.0 1550.09   3
   7   1   5 18793.0 1469.36   1
  -7   1  -6 697.057 298.564   3
   7   1   6 410.226 260.408   1
   7   1   7 939.176 359.482   1
   7   1   8 21116.9 1757.14   1
   7   1   9 30835.3 2210.05   1
   7   1  10 6939.72 1048.96   1
   7   1  11 3502.28 759.388   1
   7   1  12 4711.56 921.865   1
   7   1  13 2694.13 770.338   1
   7   1  14 169.037 311.698   1
   7   1  15 74.9144 417.742   1
   7   2 -15 3306.34 844.819   4
   7   2 -14 5425.94 1075.79   4
   7   2 -13 6907.23 1151.86   4
   7   2 -12 247.621 154.265   4
   7   2 -11 3391.86 753.126   4
  -7   2  11 2129.75 515.883   1
   7   2 -10 11095.7 1337.84   4
  -7   2  10 8714.33 1010.27   1
   7   2  -9 2073.45 558.875   4
  -7   2   9 3285.80 585.135   1
   7   2  -8 3464.51 671.957   4
  -7   2   8 3133.16 585.236   1
  -7   2   7 4287.10 582.177   1
   7   2  -7 3760.20 706.715   4
  -7   2   6 128.936 124.868   1
   7   2  -6 2.40563 208.750   4
   7   2  -5 26090.1 1792.49   4
  -7   2   5 27023.7 1440.35   1
   7   2  -4 48888.6 2546.64   4
  -7   2   4 45369.8 1903.17   1
   7   2  -3 34489.9 2038.88   4
  -7   2   3 33181.0 1521.59   1
   7   2  -2 5359.44 726.703   4
  -7   2   2 4350.72 468.472   1
   7   2  -1 18062.4 1187.97   1
   7   2  -1 19036.7 1404.96   4
  -7   2   0 69600.0 2732.03   1
   7   2   0 78251.4 3049.13   1
   7   2   0 77667.8 3308.95   4
  -7   2  -1 48248.1 2126.82   1
   7   2   1 55660.5 2430.03   1
   7   2   1 50125.1 2506.32   4
  -7   2  -2-18.7804 74.2869   1
   7   2   2-46.5562 110.117   1
  -7   2  -2 201.185 249.260   3
   7   2   3 1466.40 355.691   1
  -7   2  -3 1451.21 393.980   3
   7   2   4 16125.4 1335.30   1
  -7   2  -4 16085.9 1459.72   3
  -7   2  -5 9195.49 1154.13   3
   7   2   5 8199.22 989.867   1
  -7   2  -6 44498.0 2686.69   3
   7   2   6 46780.7 2665.95   1
  -7   2  -7 26734.8 2004.34   3
   7   2   7 30405.7 2146.35   1
  -7   2  -8 18018.3 1623.29   3
   7   2   8 19499.2 1777.67   1
   7   2   9 676.468 371.964   1
   7   2  10 15854.4 1774.21   1
   7   2  11 12878.2 1720.55   1
   7   2  12 6371.34 1234.70   1
   7   2  13 73.8240 344.525   1
   7   2  14 41.7605 342.303   1
   7   2  15 65.8504 318.483   1
   7   3 -11 1954.60 629.741   4
  -7   3  10 806.244 353.939   1
   7   3 -10 557.058 250.606   4
  -7   3   9 2207.11 512.000   1
   7   3  -9 1983.62 547.282   4
  -7   3   8 2078.60 507.329   1
   7   3  -8 1791.19 462.230   4
   7   3  -7 3630.37 688.106   4
  -7   3   7 3740.11 630.067   1
   7   3  -6 13327.8 1231.05   4
  -7   3   6 14163.0 1228.17   1
   7   3  -5 28546.9 1880.04   4
  -7   3   5 27362.9 1733.85   1
   7   3  -4 16989.3 1308.97   4
  -7   3   4 16808.6 1262.71   1
   7   3  -3 8357.53 873.555   4
  -7   3   3 7972.01 820.932   1
   7   3  -2 31326.5 1786.12   4
   7   3  -1 26961.8 1612.38   4
   7   3   0 5612.73 764.020   1
   7   3   1 3262.05 586.481   1
   7   3   2 16899.7 1422.80   1
   7   3   3 1122.94 386.975   1
   7   3   4 5520.55 858.263   1
  -7   3  -4 6417.52 839.508   3
   7   3   5 16869.1 1555.90   1
  -7   3  -5 16493.4 1485.62   3
   7   3   6 21185.5 1874.55   1
  -7   3  -6 19107.9 1640.94   3
  -7   3  -7 741.888 361.020   3
   7   3   7 1422.81 524.608   1
  -7   3  -8 9374.20 1156.67   3
   7   3   8 9762.86 1313.21   1
  -7   3  -9 24254.9 1933.41   3
   7   3   9 21513.3 2014.67   1
   7   3  10 3724.10 855.547   1
  -7   3 -10 4080.12 746.359   3
   7   3  11 1291.79 567.662   1
   7   3  12 2181.79 755.430   1
   7   3  13 2129.08 767.706   1
   7   3  14 305.983 215.268   1
  -7   4   8 1194.71 452.076   1
  -7   4   7 7797.68 1046.55   1
  -7   4   6 141.334 148.496   1
  -7   4   5 5240.91 849.450   1
  -7   4   4 28478.3 2068.97   1
  -7   4   3 37107.0 2400.18   1
   7   4   1 16895.6 1584.12   1
   7   4   2 2836.92 651.511   1
   7   4   3 5482.54 898.509   1
   7   4   4 2282.50 604.600   1
   7   4   5 55.8091 181.268   1
   7   4   6 7086.26 1111.05   1
   7   4   7 19727.6 1935.53   1
   7   4   8 7662.13 1274.85   1
   7   4   9 233.506 391.795   1
   7   4  10 5521.34 1086.11   1
   7   4  11 6979.00 1255.84   1
   7   4  12 2098.55 722.740   1
  -7   5   6 11411.9 1462.76   1
  -7   5   5 9646.37 1308.16   1
  -7   5   4 1085.52 430.218   1
   7   5   1 2085.68 647.810   1
   7   5   2 4244.07 885.816   1
   7   5   3 2542.23 700.127   1
   7   5   4 1252.44 467.390   1
   7   5   5 7200.60 1215.67   1
   7   5   6 3871.10 909.360   1
   7   5   7 560.747 427.597   1
   7   5   8 5190.57 1130.11   1
   7   5   9 6227.15 1273.00   1
   7   5  10 2768.68 849.789   1
  -7   6   4 9771.17 1514.65   1
  -7   6   3 7588.38 1369.70   1
   7   6   1 5336.62 1113.85   1
   7   6   2-58.2221 239.544   1
   7   6   3 3183.23 868.621   1
   7   6   4 626.967 423.264   1
   7   6   5-535.899 495.039   1
   7   6   6 2990.25 904.465   1
   7   6   7 3689.13 974.794   1
   8  -6  -4-71.7299 199.754   4
   8  -6  -3 1960.57 574.671   4
   8  -6  -2 957.030 461.527   4
   8  -6  -1-242.764 268.667   4
   8  -6   0 2323.67 680.438   4
   8  -6   1 3597.70 818.328   4
   8  -6   2 1352.29 520.165   4
   8  -5  -9 960.643 542.497   4
   8  -5  -8 6542.65 1272.69   4
   8  -5  -7 5318.51 1145.73   4
   8  -5  -6 952.508 488.882   4
   8  -5  -5 1164.53 513.040   4
   8  -5  -4 1205.77 545.833   4
   8  -5  -3 445.772 417.616   4
   8  -5  -2 4824.18 1022.34   4
   8  -5  -1 6617.36 1209.84   4
   8  -5   0 4004.99 876.570   4
   8  -5   1 80.7757 199.572   4
  -8  -5  -1 311.231 173.821   3
  -8  -5  -2 11681.9 1430.96   3
   8  -5   2 11178.4 1452.24   4
  -8  -5  -3 15956.5 1745.17   3
  -8  -5  -4 3569.48 832.860   3
  -8  -5  -5 580.662 328.557   3
  -8  -5  -6 1666.93 589.487   3
  -8  -5  -7 7.94450 238.095   3
   8  -4 -11 878.169 543.012   4
   8  -4 -10 3241.34 867.922   4
   8  -4  -9 4042.89 949.867   4
   8  -4  -8 2471.96 731.678   4
   8  -4  -7 1278.08 604.871   4
   8  -4  -6 7027.49 1244.47   4
   8  -4  -5 3024.58 773.178   4
   8  -4  -4 1256.50 505.506   4
   8  -4  -3 2432.31 675.521   4
   8  -4  -2 4644.18 882.938   4
   8  -4  -1-151.182 232.958   4
  -8  -4   0 16265.5 1575.62   3
   8  -4   0 14371.9 1604.91   4
  -8  -4  -1 22931.9 1969.42   3
   8  -4   1 20034.1 1914.01   4
   8  -4   2 5241.99 970.074   4
  -8  -4  -2 4907.92 913.345   3
   8  -4   3 1738.41 619.943   4
  -8  -4  -3 2967.07 702.180   3
  -8  -4  -4 8856.97 1262.81   3
  -8  -4  -5 9273.47 1316.49   3
  -8  -4  -6 3411.09 794.888   3
   8  -3 -12 3941.09 1085.45   4
   8  -3 -11 5178.85 1068.62   4
   8  -3 -10 697.370 524.912   4
   8  -3  -9 3136.53 944.097   4
   8  -3  -8 13086.4 1608.41   4
   8  -3  -7 22022.9 2133.97   4
   8  -3  -6 2461.08 656.519   4
   8  -3  -5 193.666 293.876   4
   8  -3  -4 9793.74 1353.95   4
   8  -3  -3 585.582 338.824   4
   8  -3  -2 24336.6 2076.63   4
   8  -3  -1 11578.9 1404.99   4
  -8  -3   0 17084.9 1575.29   3
   8  -3   0 17787.5 1727.10   4
   8  -3   1 2324.34 601.284   4
  -8  -3  -1 2168.58 566.997   3
  -8  -3  -2 21322.9 1890.89   3
   8  -3   2 19409.3 1821.14   4
  -8  -3  -3 27001.9 2155.83   3
   8  -3   3 23573.0 2022.50   4
  -8  -3  -4 25351.9 2128.24   3
  -8  -3  -5 2608.89 672.157   3
   8  -2 -13 1304.27 637.208   4
   8  -2 -12 1953.55 743.725   4
   8  -2 -11 5256.13 1057.71   4
   8  -2 -10 18982.6 1964.45   4
   8  -2  -9 9721.52 1348.15   4
   8  -2  -8 1354.76 511.363   4
   8  -2  -7 1408.18 492.483   4
   8  -2  -6 9130.52 1238.57   4
   8  -2  -5 5814.76 995.734   4
   8  -2  -4 3169.24 754.020   4
   8  -2  -3 19931.5 1833.47   4
   8  -2  -2 19173.7 1765.98   4
   8  -2  -1 5760.89 1015.89   4
   8  -2   0 9791.84 1323.01   4
  -8  -2   0 12324.6 1285.79   3
  -8  -2  -1 24078.0 1930.65   3
   8  -2   1 23087.6 1914.63   4
  -8  -2  -2 23477.6 1945.06   3
   8  -2   2 22548.8 1891.29   4
   8  -2   3 547.608 280.223   4
  -8  -2  -3 785.240 326.496   3
  -8  -2  -4 27015.3 2112.78   3
   8  -2   4 26753.4 2090.91   4
  -8  -2  -5 27371.9 2140.99   3
   8  -1 -14 1459.10 672.301   4
   8  -1 -13 2236.06 808.619   4
   8  -1 -12 10041.8 1500.48   4
   8  -1 -11 13558.3 1706.97   4
   8  -1 -10-257.330 402.098   4
   8  -1  -9 4766.76 928.447   4
   8  -1  -8 40761.2 2831.20   4
   8  -1  -7 45449.0 2968.67   4
   8  -1  -6 7904.99 1126.65   4
   8  -1  -5 2489.38 628.604   4
   8  -1  -4 12622.1 1415.55   4
   8  -1  -3 509.845 245.198   4
   8  -1  -2 15891.8 1517.33   4
   8  -1  -1 48664.3 2923.27   4
   8  -1   0 7956.83 1112.08   4
  -8  -1   0 9965.20 1153.32   3
   8  -1   1-393.749 376.141   4
  -8  -1  -1 101.431 227.130   3
  -8  -1  -2 54862.7 3101.45   3
   8  -1   2 50020.8 2941.93   4
  -8  -1  -3 91628.6 4254.47   3
   8  -1   3 79339.0 3990.57   4
  -8  -1  -4 52804.7 3072.17   3
  -8  -1  -5 15497.7 1533.70   3
   8  -1  11-255.042 234.809   1
   8  -1  12 1060.10 534.910   1
   8   0 -14 1427.97 604.524   4
   8   0 -13 1597.75 663.532   4
   8   0 -12 3662.59 878.776   4
   8   0 -11 3791.24 885.519   4
   8   0 -10 23009.0 2151.12   4
   8   0  -9 29891.9 2393.39   4
   8   0  -8 673.709 467.319   4
   8   0  -7 6015.03 1147.49   4
   8   0  -6 931.597 462.694   4
   8   0  -5 6804.22 1002.16   4
   8   0  -4-568.718 443.926   4
   8   0  -3 21064.2 1789.15   4
   8   0  -2 3453.57 681.992   4
   8   0  -1-213.166 281.983   4
  -8   0   0 26117.7 1877.43   3
   8   0   0 24338.8 1862.47   4
  -8   0  -1 83631.9 3843.90   3
   8   0   1 72849.9 3684.08   4
  -8   0  -2 49887.5 2875.25   3
   8   0   2 44076.1 2685.83   4
   8   0   3 1275.41 421.734   4
  -8   0  -3 1142.09 256.365   1
   8   0   3 1708.18 325.983   1
  -8   0  -3 655.040 362.228   3
   8   0   4 32402.4 1686.21   1
  -8   0  -4 34870.7 2408.32   3
   8   0   5 81748.5 3478.45   1
  -8   0  -5 84372.4 4101.08   3
   8   0   6 6381.34 815.974   1
  -8   0  -6 5661.27 939.997   3
   8   0   7 4706.20 740.463   1
   8   0   8 1246.17 443.089   1
   8   0   9 4776.75 851.930   1
   8   0  10 393.773 288.396   1
   8   0  11 9954.75 1335.58   1
   8   0  12 4575.13 973.468   1
   8   0  13 1493.09 622.035   1
   8   0  14 976.256 577.827   1
   8   1 -14 349.885 224.383   4
   8   1 -13 1053.22 487.262   4
   8   1 -12 8420.00 1314.61   4
   8   1 -11 11725.2 1546.47   4
   8   1 -10 159.944 205.244   4
   8   1  -9 3168.34 853.080   4
   8   1  -8 38624.8 2634.86   4
   8   1  -7 40552.1 2685.94   4
   8   1  -6 8611.13 1105.85   4
   8   1  -5 3955.13 748.644   4
   8   1  -4 7281.29 1026.84   4
   8   1  -3 220.420 174.675   4
   8   1  -2 16010.0 1462.78   4
   8   1  -1 54480.8 2938.15   4
   8   1   0 9352.14 545.215   1
   8   1   0 9224.59 1069.58   4
   8   1   1-47.3792 136.908   4
  -8   1  -1 60.8208 44.0538   1
   8   1   1 350.534 152.584   1
  -8   1  -1 83.0526 136.771   3
  -8   1  -2 53080.6 2880.56   3
   8   1   2 53812.9 2209.33   1
   8   1   2 49330.4 2744.12   4
  -8   1  -3 101315. 4324.11   3
   8   1   3 94777.1 3458.61   1
  -8   1  -4 49665.0 2988.71   3
   8   1   4 51460.3 2471.57   1
  -8   1  -5 18930.2 1677.22   3
   8   1   5 17074.2 1346.44   1
  -8   1  -6 1410.46 467.169   3
   8   1   6 1093.21 346.939   1
  -8   1  -7 8299.93 1127.20   3
   8   1   7 6789.61 899.874   1
   8   1   8 268.060 269.103   1
   8   1   9 5612.17 930.914   1
   8   1  10 3830.89 776.772   1
   8   1  11 364.387 260.610   1
   8   1  12 2598.42 729.520   1
   8   1  13 5449.24 1077.79   1
   8   1  14 4425.75 1019.92   1
   8   2 -14 1082.39 516.152   4
   8   2 -13 2889.25 818.091   4
   8   2 -12 1496.37 555.533   4
   8   2 -11 4350.59 879.602   4
   8   2 -10 15694.5 1657.51   4
   8   2  -9 8819.79 1318.74   4
   8   2  -8 765.455 425.821   4
   8   2  -7 1647.79 504.178   4
   8   2  -6 6566.64 942.666   4
   8   2  -5 6973.65 999.907   4
   8   2  -4 2002.25 506.534   4
   8   2  -3 23607.0 1766.56   4
   8   2  -2 15057.5 1393.10   4
   8   2  -2 14450.2 985.183   1
  -8   2   2 14661.7 771.600   1
  -8   2   1 4838.09 466.338   1
   8   2  -1 7522.88 678.191   1
   8   2  -1 6817.96 873.179   4
   8   2   0 7900.96 738.187   1
   8   2   0 8116.57 963.830   4
   8   2   1 21936.6 1377.59   1
   8   2   1 20619.8 1589.52   4
   8   2   2 18169.2 1326.04   1
  -8   2  -3 255.237 213.700   3
   8   2   3 509.077 265.898   1
   8   2   4 29212.8 1877.65   1
  -8   2  -4 30207.0 2160.65   3
  -8   2  -5 28811.2 2169.20   3
   8   2   5 28433.3 1947.17   1
   8   2   6 2085.99 530.870   1
  -8   2  -6 1461.63 475.398   3
   8   2   7 3448.20 722.245   1
  -8   2  -7 3089.65 707.135   3
   8   2   8 5114.77 950.276   1
  -8   2  -8 4658.49 862.285   3
   8   2   9 387.688 324.203   1
  -8   2  -9 543.615 365.144   3
  -8   2 -10 593.828 330.012   3
   8   2  10 1174.08 479.689   1
   8   2  11 11644.9 1543.92   1
   8   2  12 6999.19 1218.40   1
   8   2  13-280.293 261.648   1
   8   2  14 492.352 372.207   1
   8   3  -8 13307.6 1392.33   4
   8   3  -7 22660.7 1844.36   4
   8   3  -6 2996.87 632.311   4
   8   3  -5 280.358 155.608   4
   8   3  -4 7085.12 887.417   4
   8   3  -3 316.523 173.397   4
  -8   3   3 136.429 81.0974   1
  -8   3   2 21206.2 1402.88   1
   8   3  -2 20629.3 1530.46   4
   8   3  -1 8941.76 956.344   1
   8   3  -1 9020.19 935.438   4
   8   3   0 19775.0 1482.41   1
   8   3   1 1335.58 375.972   1
   8   3   2 20604.7 1613.56   1
   8   3   3 23790.6 1783.90   1
   8   3   4 24836.3 1860.78   1
  -8   3  -4 22582.7 1852.19   3
   8   3   5 2655.86 632.353   1
  -8   3  -5 2762.86 613.734   3
  -8   3  -6 3380.59 698.450   3
   8   3   6 3798.51 745.846   1
   8   3   7 3620.63 795.359   1
  -8   3  -7 3687.76 754.341   3
   8   3   8 860.616 460.976   1
  -8   3  -8 1557.78 533.405   3
   8   3   9 5448.71 1075.29   1
  -8   3  -9 7108.07 1116.68   3
   8   3  10 4511.33 945.539   1
  -8   3 -10 4681.48 878.953   3
   8   3  11 325.472 362.141   1
  -8   3 -11 1282.00 498.678   3
   8   3  12 2504.36 941.172   1
   8   3  13 1180.52 583.863   1
   8   4   0 15772.1 1515.03   1
   8   4   1 19637.7 1707.22   1
   8   4   2 5340.10 870.541   1
   8   4   3 2220.17 567.264   1
   8   4   4 6735.01 1051.08   1
   8   4   5 8994.62 1237.41   1
   8   4   6 4651.62 898.529   1
   8   4   7 283.169 257.696   1
   8   4   8 3344.38 844.283   1
   8   4   9 1624.31 631.634   1
   8   4  10 1076.83 530.699   1
   8   4  11 3067.23 902.450   1
   8   5   0 4673.50 906.234   1
   8   5   1-278.658 276.281   1
   8   5   2 14036.0 1623.30   1
   8   5   3 16858.8 1841.31   1
   8   5   4 4341.45 922.398   1
   8   5   5 38.4338 222.164   1
   8   5   6 3328.91 879.068   1
   8   5   7 518.610 318.222   1
   8   5   8 461.760 387.363   1
   8   5   9-9.53180 202.232   1
   8   6   0 3935.67 974.006   1
   8   6   1 4004.83 941.979   1
   8   6   2 2495.68 736.511   1
   8   6   3 690.433 528.958   1
   8   6   4 806.542 449.036   1
   9  -5  -7 2819.27 845.342   4
   9  -5  -6 2163.42 711.305   4
   9  -5  -5 41.3250 408.333   4
   9  -5  -4 3861.93 892.780   4
   9  -5  -3 8396.66 1379.79   4
   9  -5  -2 4109.94 966.550   4
   9  -5  -1 1100.23 504.097   4
   9  -5   0 2434.72 730.491   4
   9  -5   1 4989.73 1012.39   4
  -9  -5  -1 4001.77 860.720   3
   9  -5   2 840.812 423.905   4
  -9  -5  -2 760.537 324.045   3
  -9  -5  -3 6012.93 1125.03   3
  -9  -5  -4 3557.56 895.752   3
  -9  -5  -5 269.909 215.954   3
  -9  -5  -6 1449.75 585.515   3
  -9  -5  -7 3551.83 924.103   3
   9  -4  -9 1700.74 599.163   4
   9  -4  -8 1171.51 521.803   4
   9  -4  -7 561.036 443.052   4
   9  -4  -6 6586.73 1242.76   4
   9  -4  -5 18114.7 2024.88   4
   9  -4  -4 5570.91 1082.97   4
   9  -4  -3 1717.42 619.356   4
   9  -4  -2 4282.96 933.703   4
   9  -4  -1 6320.63 1094.99   4
   9  -4   0-449.023 421.084   4
  -9  -4   0-27.9149 233.242   3
   9  -4   1 2655.93 755.093   4
  -9  -4  -1 2326.04 670.864   3
   9  -4   2 1621.67 574.635   4
  -9  -4  -2 1378.49 504.616   3
   9  -4   3 1122.74 539.229   4
  -9  -4  -3 546.001 315.842   3
  -9  -4  -4 4325.17 883.135   3
  -9  -4  -5 7472.71 1317.65   3
  -9  -4  -6 8883.53 1397.65   3
  -9  -4  -7 2312.81 753.265   3
  -9  -4  -8 1348.73 580.468   3
   9  -3 -11 507.112 374.083   4
   9  -3 -10 1356.21 681.248   4
   9  -3  -9 233.119 287.193   4
   9  -3  -8 3470.61 809.224   4
   9  -3  -7 13852.6 1784.70   4
   9  -3  -6 8758.38 1406.20   4
   9  -3  -5 4086.93 948.997   4
   9  -3  -4 13668.9 1636.89   4
   9  -3  -3 27081.6 2349.45   4
   9  -3  -2 7292.96 1266.25   4
   9  -3  -1 359.479 250.991   4
   9  -3   0 4232.07 955.817   4
  -9  -3   0 4815.82 907.366   3
   9  -3   1 5255.27 977.193   4
  -9  -3  -1 6767.21 1044.74   3
   9  -3   2 44.0279 222.930   4
  -9  -3  -2 180.923 225.836   3
   9  -3   3 4621.78 919.906   4
  -9  -3  -3 4463.46 939.997   3
  -9  -3  -4 10770.6 1450.26   3
  -9  -3  -5 2670.89 707.166   3
  -9  -3  -6 844.761 392.775   3
  -9  -3  -7 17931.6 1959.33   3
   9  -2 -12 1311.14 582.296   4
   9  -2 -11 1942.07 668.526   4
   9  -2 -10 516.794 435.306   4
   9  -2  -9 1383.98 550.951   4
   9  -2  -8 1628.94 589.789   4
   9  -2  -7 1513.44 560.083   4
   9  -2  -6 14306.3 1751.17   4
   9  -2  -5 19018.2 2002.70   4
   9  -2  -4 24050.8 2188.55   4
   9  -2  -3 967.942 410.555   4
   9  -2  -2 8155.84 1195.01   4
   9  -2  -1 8386.21 1211.32   4
   9  -2   0 1831.92 631.567   4
  -9  -2   0 2228.64 577.495   3
   9  -2   1 1445.82 472.962   4
  -9  -2  -1 1839.67 523.401   3
   9  -2   2 6417.66 1017.30   4
  -9  -2  -2 6710.02 1070.16   3
   9  -2   3 1919.42 547.502   4
  -9  -2  -3 508.163 285.724   3
  -9  -2  -4 6935.89 1094.19   3
   9  -2   4 6378.00 1027.55   4
  -9  -2  -5 22349.4 2060.48   3
  -9  -2  -6 28082.0 2336.03   3
  -9  -2  -7 2648.07 698.416   3
   9  -1 -13 7.01107 274.133   4
   9  -1 -12 753.982 567.123   4
   9  -1 -11 52.5683 211.959   4
   9  -1 -10 4224.78 907.960   4
   9  -1  -9-84.0117 211.486   4
   9  -1  -8 13856.3 1679.30   4
   9  -1  -7 33247.3 2591.26   4
   9  -1  -6 9218.06 1317.68   4
   9  -1  -5 1691.42 612.438   4
   9  -1  -4 11917.3 1449.24   4
   9  -1  -3 29687.4 2307.82   4
   9  -1  -2 28444.1 2274.93   4
   9  -1  -1 298.630 261.412   4
   9  -1   0 2005.65 655.746   4
  -9  -1   0 4622.72 816.114   3
   9  -1   1 365.270 275.585   4
  -9  -1  -1-242.901 225.795   3
   9  -1   2 856.359 440.680   4
  -9  -1  -2 761.105 387.142   3
   9  -1   3 6590.14 1044.15   4
  -9  -1  -3 8592.03 1169.41   3
  -9  -1  -4 10835.5 1355.07   3
  -9  -1  -5 9302.12 1241.47   3
  -9  -1  -6 6736.71 1071.80   3
  -9  -1  -7 34921.2 2628.57   3
   9   0 -13-406.125 412.317   4
   9   0 -12 2931.11 800.592   4
   9   0 -11 528.378 490.861   4
   9   0 -10 1535.10 571.872   4
   9   0  -9 5797.90 1088.40   4
   9   0  -8 1215.68 422.819   4
   9   0  -7 440.591 377.068   4
   9   0  -6 15129.9 1683.90   4
   9   0  -5 35888.4 2682.66   4
   9   0  -4 18972.3 1858.06   4
   9   0  -3 9517.71 1236.99   4
   9   0  -2 1270.38 487.224   4
   9   0  -1 1600.62 514.181   4
   9   0   0-105.174 166.444   4
   9   0   1 228.262 274.033   4
  -9   0  -1 723.354 354.628   3
  -9   0  -2 9683.00 1223.71   3
   9   0   2 9337.39 1189.86   4
   9   0   3 1677.85 533.865   4
  -9   0  -3 1237.83 472.430   3
  -9   0  -4 24447.3 2142.63   3
   9   0   5 34333.3 2009.75   1
  -9   0  -5 38722.7 2674.78   3
   9   0   6 11217.5 1114.99   1
  -9   0  -6 14731.3 1614.09   3
   9   0   7 2581.78 532.770   1
  -9   0  -7 783.082 374.733   3
   9   0   8 40.0535 190.345   1
  -9   0  -8 410.513 381.163   3
   9   0   9 10684.0 1311.75   1
   9   0  10 4906.25 908.910   1
   9   0  11 118.815 245.301   1
   9   0  12 1730.50 571.800   1
   9   0  13 1060.60 543.420   1
   9   1 -13 83.7139 283.768   4
   9   1 -12 1637.15 654.704   4
   9   1 -11 1433.10 509.690   4
   9   1 -10 5273.87 1034.40   4
   9   1  -9 550.610 386.428   4
   9   1  -8 12285.5 1525.39   4
   9   1  -7 35108.8 2587.33   4
   9   1  -6 8526.60 1297.79   4
   9   1  -5 2605.65 665.981   4
   9   1  -4 10393.6 1290.02   4
   9   1  -3 30183.7 2262.78   4
   9   1  -2 20986.6 1907.72   4
   9   1  -1 405.404 201.715   4
   9   1   0 4422.54 785.461   4
   9   1   1 230.138 223.771   4
   9   1   2 653.499 362.405   4
  -9   1  -2 410.729 294.703   3
  -9   1  -3 5868.47 959.758   3
  -9   1  -4 9129.63 1238.33   3
   9   1   4 7275.66 759.285   1
  -9   1  -5 8563.34 1208.84   3
   9   1   5 6298.00 759.738   1
  -9   1  -6 5343.37 1059.19   3
   9   1   6 6601.75 830.824   1
  -9   1  -7 30343.0 2468.02   3
   9   1   7 29843.5 2029.43   1
  -9   1  -8 16053.5 1724.00   3
   9   1   8 15190.1 1456.57   1
   9   1   9 2809.87 654.624   1
  -9   1  -9 2211.32 651.042   3
   9   1  10 784.129 400.298   1
  -9   1 -10 424.862 241.955   3
   9   1  11 1779.96 585.691   1
   9   1  12 1464.42 560.902   1
   9   1  13 695.007 508.437   1
   9   2 -13 72.5864 171.358   4
   9   2 -12 1831.04 614.665   4
   9   2 -11 1871.24 640.864   4
   9   2 -10 974.821 486.299   4
   9   2  -9 1649.15 570.366   4
   9   2  -8 1971.18 574.634   4
   9   2  -7 1135.30 460.704   4
   9   2  -6 14712.7 1592.57   4
   9   2  -5 21133.7 1866.85   4
   9   2  -4 22290.2 1878.74   4
   9   2  -3 1722.00 496.553   4
   9   2  -2 8085.16 1051.00   4
   9   2  -1 4916.46 800.433   4
   9   2   0 3769.20 719.102   4
   9   2   1 929.402 318.436   4
  -9   2  -3 4138.40 815.714   3
   9   2   4 6685.17 853.353   1
  -9   2  -4 7580.36 1078.96   3
  -9   2  -5 19281.4 1843.68   3
   9   2   5 19068.6 1584.63   1
  -9   2  -6 29471.0 2352.32   3
   9   2   6 28833.6 2137.93   1
  -9   2  -7 3503.27 854.637   3
   9   2   7 6782.55 1036.71   1
   9   2   8 2221.56 616.960   1
  -9   2  -8 2096.33 633.111   3
   9   2   9 2966.01 729.888   1
  -9   2  -9 2894.20 747.728   3
  -9   2 -10 6786.02 1153.74   3
   9   2  10 5739.86 1028.01   1
  -9   2 -11 360.909 339.794   3
   9   2  11-10.2182 194.767   1
  -9   2 -12 465.426 259.661   3
   9   2  12 725.221 422.437   1
   9   3  -4 16422.1 1506.83   4
   9   3  -3 19925.5 1646.46   4
   9   3  -2 6809.86 894.280   4
   9   3  -1-105.621 134.746   4
   9   3   4 10260.2 1175.35   1
  -9   3  -5 1979.14 549.464   3
   9   3   5 2497.78 641.890   1
   9   3   6 715.663 367.714   1
  -9   3  -6 738.163 312.239   3
  -9   3  -7 16102.7 1681.76   3
   9   3   7 13545.3 1531.93   1
  -9   3  -8 9987.64 1346.94   3
   9   3   8 8889.24 1297.63   1
   9   3   9 2499.65 757.820   1
  -9   3  -9 1995.15 590.381   3
   9   3  10-91.4407 223.015   1
  -9   3 -10 78.7950 176.122   3
   9   3  11 735.001 447.684   1
   9   4   5 8960.36 1268.35   1
   9   4   6 8367.27 1266.76   1
   9   4   7 3674.05 890.825   1
   9   4   8 1116.57 521.845   1
   9   4   9 3886.04 910.955   1
   9   4  10 1708.26 724.942   1
  10  -5  -4 223.300 354.008   4
  10  -5  -3 1008.88 481.492   4
  10  -5  -2 2684.56 855.794   4
  10  -5  -1 1392.13 570.419   4
  10  -5   0 2338.04 732.849   4
  10  -5   1 7860.39 1360.44   4
  10  -5   2 3453.22 870.183   4
 -10  -5  -2 3320.75 833.050   3
 -10  -5  -3 942.198 494.016   3
 -10  -5  -4 419.300 383.768   3
  10  -4  -7 1440.76 602.122   4
  10  -4  -6 706.618 476.753   4
  10  -4  -5 1273.21 575.036   4
  10  -4  -4 2203.72 700.941   4
  10  -4  -3 820.627 476.747   4
  10  -4  -2 3295.87 1030.89   4
  10  -4  -1 9483.29 1405.27   4
  10  -4   0 3831.13 892.010   4
  10  -4   1 5505.91 1077.75   4
 -10  -4  -1 4240.09 914.815   3
  10  -4   2 843.128 374.746   4
 -10  -4  -2 307.945 298.803   3
  10  -4   3 4511.72 974.963   4
 -10  -4  -3 4665.75 1040.11   3
 -10  -4  -4 1777.94 660.826   3
 -10  -4  -5 233.845 268.939   3
 -10  -4  -6 1364.86 573.096   3
 -10  -4  -7 151.336 184.008   3
 -10  -4  -8 569.448 428.633   3
  10  -3  -9 7791.31 1444.34   4
  10  -3  -8 2652.59 867.252   4
  10  -3  -7 2035.88 729.991   4
  10  -3  -6 2303.15 744.301   4
  10  -3  -5 369.388 355.606   4
  10  -3  -4 10969.9 1546.91   4
  10  -3  -3 6974.45 1223.28   4
  10  -3  -2 10877.7 1521.14   4
  10  -3  -1 6496.64 1127.36   4
  10  -3   0 5030.02 1057.08   4
 -10  -3  -1 10733.6 1447.37   3
  10  -3   1 10706.3 1459.46   4
 -10  -3  -2 12513.6 1575.84   3
  10  -3   2 10609.1 1484.05   4
  10  -3   3 2668.62 726.965   4
 -10  -3  -3 1990.31 653.461   3
 -10  -3  -4 325.893 323.435   3
 -10  -3  -5 3707.97 936.470   3
 -10  -3  -6 460.933 372.743   3
 -10  -3  -7 2534.24 782.164   3
 -10  -3  -8 6229.30 1207.60   3
 -10  -3  -9 1835.78 667.879   3
  10  -2 -10 4930.08 1113.74   4
  10  -2  -9 186.712 240.270   4
  10  -2  -8-493.830 535.531   4
  10  -2  -7 5945.87 1188.52   4
  10  -2  -6 1740.98 694.097   4
  10  -2  -5 5355.23 1088.14   4
  10  -2  -4 5341.64 1037.09   4
  10  -2  -3 1418.20 517.106   4
  10  -2  -2-15.6757 221.456   4
  10  -2  -1 18719.6 1958.40   4
  10  -2   0 21118.3 2073.71   4
  10  -2   1 1791.69 629.269   4
 -10  -2  -1 1209.55 575.873   3
  10  -2   2-72.2657 329.106   4
 -10  -2  -2 584.501 252.215   3
  10  -2   3 5862.70 1070.65   4
 -10  -2  -3 7090.33 1184.31   3
 -10  -2  -4 1965.04 684.545   3
 -10  -2  -5 579.592 311.938   3
 -10  -2  -6 645.519 402.779   3
 -10  -2  -7 2617.45 753.662   3
 -10  -2  -8 455.918 336.996   3
 -10  -2  -9 3811.44 889.810   3
  10  -1 -11 1206.55 584.873   4
  10  -1 -10 2774.46 890.688   4
  10  -1  -9 5559.45 1160.05   4
  10  -1  -8 3387.83 900.297   4
  10  -1  -7 71.0461 187.935   4
  10  -1  -6 4106.81 983.547   4
  10  -1  -5 546.436 308.789   4
  10  -1  -4 3232.51 785.147   4
  10  -1  -3 24529.2 2231.29   4
  10  -1  -2 23043.2 2156.72   4
  10  -1  -1 2723.99 693.565   4
  10  -1   0 6599.70 1061.27   4
 -10  -1  -1 19957.4 1889.47   3
  10  -1   1 17210.1 1816.85   4
 -10  -1  -2 16851.8 1745.86   3
  10  -1   2 18138.1 1848.87   4
  10  -1   3 6218.47 1063.66   4
 -10  -1  -3 6879.15 1141.64   3
 -10  -1  -4-47.4852 441.993   3
 -10  -1  -5 3072.93 819.092   3
 -10  -1  -6 1500.02 555.849   3
 -10  -1  -7 3577.66 934.669   3
 -10  -1  -8 10957.0 1521.99   3
 -10  -1  -9 3184.69 826.265   3
 -10  -1 -10 393.921 278.355   3
  10   0 -12 3684.16 985.200   4
  10   0 -11 2700.33 803.871   4
  10   0 -10 4357.02 1013.29   4
  10   0  -9 202.607 312.024   4
  10   0  -8 702.134 330.027   4
  10   0  -7 3178.31 821.112   4
  10   0  -6 410.805 374.898   4
  10   0  -5 13029.2 1618.20   4
  10   0  -4 12069.0 1525.51   4
  10   0  -3 6075.20 1030.74   4
  10   0  -2-133.477 440.673   4
  10   0  -1 37052.7 2690.39   4
  10   0   0 39529.3 2802.07   4
  10   0   1 6016.27 1019.84   4
 -10   0  -1 6863.93 1092.53   3
  10   0   2 600.237 316.985   4
 -10   0  -2 587.655 355.663   3
 -10   0  -3 4293.70 888.245   3
  10   0   3 3843.42 845.496   4
 -10   0  -4 1424.34 538.224   3
 -10   0  -5 131.173 340.390   3
 -10   0  -6 11.5169 180.822   3
 -10   0  -7 664.080 369.142   3
 -10   0  -8 369.877 362.362   3
 -10   0  -9 4894.65 1025.74   3
 -10   0 -10 3150.23 801.866   3
 -10   0 -11 4450.46 1023.11   3
  10   1 -12 394.169 355.660   4
  10   1 -11 435.985 348.268   4
  10   1 -10 3369.72 906.586   4
  10   1  -9 7537.62 1262.70   4
  10   1  -8 3514.38 882.990   4
  10   1  -7 523.991 335.900   4
  10   1  -6 2570.27 718.709   4
  10   1  -5-54.1519 243.502   4
  10   1  -4 2661.93 690.451   4
  10   1  -3 23478.9 2093.32   4
  10   1  -2 19223.6 2012.43   4
  10   1  -1 2464.36 634.534   4
  10   1   0 5761.09 950.755   4
  10   1   1 18917.0 1824.43   4
 -10   1  -2 20637.0 1864.62   3
  10   1   2 16004.3 1665.23   4
 -10   1  -3 5024.55 938.488   3
 -10   1  -4-152.401 281.009   3
 -10   1  -5 1315.46 547.702   3
 -10   1  -6 1110.77 454.606   3
 -10   1  -7 2919.02 733.429   3
 -10   1  -8 6670.26 1170.74   3
 -10   1  -9 3170.39 821.333   3
 -10   1 -10 271.930 325.798   3
 -10   1 -11 2436.22 743.712   3
 -10   1 -12 4902.13 1049.49   3
  10   2 -11 3832.91 932.210   4
  10   2 -10 3301.59 807.624   4
  10   2  -9 122.219 182.670   4
  10   2  -8 257.225 308.277   4
  10   2  -7 5698.93 1069.05   4
  10   2  -6 1299.08 440.683   4
  10   2  -5 5726.40 1004.33   4
  10   2  -4 4196.30 828.081   4
  10   2  -3 499.980 407.698   4
  10   2  -2 462.724 154.237   4
  10   2  -1 16986.7 1640.20   4
  10   2   0 17513.7 1686.86   4
  10   2   1 907.114 332.430   4
 -10   2  -4 1064.34 495.693   3
 -10   2  -5-227.700 218.852   3
 -10   2  -6 1030.01 473.355   3
 -10   2  -7 1918.85 645.486   3
 -10   2  -8 390.806 311.762   3
 -10   2  -9 3938.13 935.106   3
 -10   2 -10 7089.65 1238.85   3
 -10   2 -11 326.360 304.968   3
 -10   3  -6-262.612 234.049   3
 -10   3  -7 2938.66 711.706   3
 -10   3  -8 3744.49 895.812   3
 -10   3  -9 2058.50 630.209   3
  11  -4  -3-182.694 373.167   4
  11  -4  -2 367.500 353.829   4
  11  -4  -1-484.319 366.429   4
  11  -4   0 1276.66 574.956   4
  11  -4   1 857.344 456.397   4
  11  -4   2 197.730 193.467   4
 -11  -4  -2 410.910 326.522   3
 -11  -4  -3 3933.15 972.596   3
  11  -4   3 3187.85 879.660   4
 -11  -4  -4 7890.00 1459.33   3
 -11  -4  -5 5403.49 1204.41   3
  11  -3  -6-108.600 277.698   4
  11  -3  -5 6856.44 1313.32   4
  11  -3  -4 7586.96 1435.59   4
  11  -3  -3 794.142 518.691   4
  11  -3  -2 1136.88 627.017   4
  11  -3  -1 1936.62 687.147   4
  11  -3   0-83.6100 219.207   4
  11  -3   1 1750.66 713.388   4
 -11  -3  -1 1603.53 663.161   3
  11  -3   2 3208.15 855.389   4
 -11  -3  -2 4391.41 1011.77   3
  11  -3   3 3581.52 890.078   4
 -11  -3  -3 4164.72 983.234   3
 -11  -3  -4 204.552 288.556   3
 -11  -3  -5 6447.69 1299.20   3
 -11  -3  -6 5887.42 1257.35   3
 -11  -3  -7 1167.81 627.441   3
  11  -2  -8 678.206 506.043   4
  11  -2  -7 8039.83 1451.84   4
  11  -2  -6 15496.7 1968.56   4
  11  -2  -5 5589.86 1142.61   4
  11  -2  -4 378.843 358.115   4
  11  -2  -3 2166.93 777.514   4
  11  -2  -2 814.778 403.639   4
  11  -2  -1 49.8582 182.084   4
  11  -2   0 3892.06 897.285   4
  11  -2   1 7704.23 1267.70   4
 -11  -2  -1 7613.67 1262.45   3
  11  -2   2 845.682 480.117   4
 -11  -2  -2 36.8232 325.898   3
  11  -2   3 5232.08 1068.35   4
 -11  -2  -3 8463.25 1332.50   3
 -11  -2  -4 9748.61 1492.97   3
 -11  -2  -5 4111.87 990.854   3
 -11  -2  -6 2167.53 742.392   3
 -11  -2  -7-70.2133 237.676   3
 -11  -2  -8 338.732 382.776   3
  11  -1  -9 1360.66 671.444   4
  11  -1  -8 3732.67 992.027   4
  11  -1  -7 1784.83 670.859   4
  11  -1  -6 975.488 493.371   4
  11  -1  -5 6021.72 1148.73   4
  11  -1  -4 2641.99 749.084   4
  11  -1  -3 1114.40 480.388   4
  11  -1  -2 1022.14 457.026   4
  11  -1  -1 1584.97 566.740   4
  11  -1   0 377.412 194.813   4
  11  -1   1 3428.58 786.406   4
 -11  -1  -2 10488.9 1434.72   3
  11  -1   2 10050.3 1443.44   4
  11  -1   3 4543.86 968.525   4
 -11  -1  -3 4256.44 929.297   3
 -11  -1  -4 1431.11 525.008   3
 -11  -1  -5 6596.72 1212.14   3
 -11  -1  -6 8483.31 1441.69   3
 -11  -1  -7 3368.85 945.067   3
 -11  -1  -8 1056.65 543.743   3
 -11  -1  -9 1345.75 659.770   3
  11   0 -10 2793.82 887.453   4
  11   0  -9 316.763 245.239   4
  11   0  -8 211.196 285.101   4
  11   0  -7 4371.83 1074.86   4
  11   0  -6 15304.1 1899.83   4
  11   0  -5 10571.8 1544.55   4
  11   0  -4 187.544 248.215   4
  11   0  -3 927.768 431.964   4
  11   0  -2 649.904 420.803   4
  11   0  -1 99.0166 215.768   4
  11   0   0 20451.3 2062.63   4
  11   0   1 1877.64 670.775   4
  11   0   2 4262.82 951.936   4
 -11   0  -2 5367.93 1032.43   3
 -11   0  -3 7355.15 1197.41   3
 -11   0  -4 12011.3 1598.56   3
 -11   0  -5 7217.83 1277.98   3
 -11   0  -6 1469.39 497.211   3
 -11   0  -7 361.343 393.352   3
 -11   0  -8 534.525 412.004   3
 -11   0  -9 1750.32 667.776   3
 -11   0 -10 159.097 368.732   3
  11   1 -10 630.448 415.267   4
  11   1  -9 1539.02 638.192   4
  11   1  -8 2021.90 701.261   4
  11   1  -7 2711.33 806.605   4
  11   1  -6 660.102 412.146   4
  11   1  -5 5099.56 1018.08   4
  11   1  -4 3787.27 865.593   4
  11   1  -3-119.988 216.189   4
  11   1  -2 1343.77 528.400   4
  11   1  -1 1739.96 533.180   4
  11   1   0-54.4189 277.139   4
  11   1   1 4646.99 923.834   4
  11   1   2 12076.3 1554.18   4
 -11   1  -3 4405.79 912.575   3
 -11   1  -4 1630.54 670.240   3
 -11   1  -5 4266.90 1009.24   3
 -11   1  -6 7088.65 1266.55   3
 -11   1  -7 5730.14 1163.41   3
 -11   1  -8 471.511 362.339   3
 -11   1  -9 395.707 276.143   3
 -11   1 -10 791.111 476.267   3
  11   2  -9 298.419 370.939   4
  11   2  -8 1724.98 645.512   4
  11   2  -7 9561.27 1415.46   4
  11   2  -6 15307.3 1791.00   4
  11   2  -5 4747.28 930.967   4
  11   2  -4 473.772 378.935   4
  11   2  -3 1127.38 444.633   4
  11   2  -2 2014.00 641.434   4
  11   2  -1-65.7644 132.773   4
  11   2   0 4104.58 827.875   4
 -11   2  -5 4552.89 970.407   3
 -11   2  -6 2118.05 676.803   3
 -11   2  -7-213.218 361.891   3
 -11   2  -8 1912.55 678.342   3
 -11   2  -9 186.326 190.678   3
 -11   3  -7 1469.73 525.062   3
 -11   3  -8 410.265 313.834   3
  12  -3  -1-78.2250 198.424   4
  12  -3   0 3708.72 960.120   4
  12  -3   1 1728.41 633.851   4
 -12  -3  -2-34.9166 301.896   3
 -12  -3  -3 798.714 426.940   3
 -12  -3  -4 349.728 342.580   3
  12  -2  -5 3120.22 894.271   4
  12  -2  -4-321.324 210.917   4
  12  -2  -3 5405.39 1205.80   4
  12  -2  -2 6724.37 1355.30   4
  12  -2  -1 5387.88 1167.17   4
  12  -2   0 416.277 300.885   4
  12  -2   1 3426.37 908.093   4
  12  -2   2 4442.36 1022.78   4
 -12  -2  -2 5246.61 1089.32   3
 -12  -2  -3 784.351 471.884   3
  12  -2   3 389.033 393.133   4
 -12  -2  -4 802.469 555.064   3
 -12  -2  -5 2099.83 718.350   3
  12  -1  -7 433.340 345.539   4
  12  -1  -6 746.402 492.677   4
  12  -1  -5 2389.68 766.942   4
  12  -1  -4 7183.82 1339.16   4
  12  -1  -3 5069.87 1114.93   4
  12  -1  -2 843.468 476.367   4
  12  -1  -1 264.949 323.425   4
  12  -1   0 3629.06 905.298   4
  12  -1   1 2722.01 853.047   4
  12  -1   2 179.519 251.538   4
 -12  -1  -2 472.283 354.863   3
 -12  -1  -3 3000.90 823.992   3
  12  -1   3 2973.94 803.080   4
 -12  -1  -4 1459.59 645.964   3
 -12  -1  -5 1652.36 677.115   3
 -12  -1  -6 5666.71 1207.02   3
  12   0  -8 165.668 220.839   4
  12   0  -7 350.960 339.103   4
  12   0  -6 2789.32 823.946   4
  12   0  -5 3626.48 951.387   4
  12   0  -4 170.020 250.361   4
  12   0  -3 4674.72 1104.32   4
  12   0  -2 15964.8 1909.93   4
  12   0  -1 8449.42 1378.76   4
  12   0   0-45.0284 341.515   4
  12   0   1 1982.82 692.792   4
  12   0   2 2787.79 773.980   4
 -12   0  -3 1148.83 505.629   3
 -12   0  -4 561.974 338.378   3
 -12   0  -5-189.902 249.435   3
 -12   0  -6 878.428 580.657   3
 -12   0  -7 180.988 186.896   3
  12   1  -8 841.901 560.552   4
  12   1  -7 475.309 382.727   4
  12   1  -6-105.762 244.532   4
  12   1  -5 1559.49 618.980   4
  12   1  -4 6764.65 1303.93   4
  12   1  -3 6006.14 1107.51   4
  12   1  -2 241.908 201.612   4
  12   1  -1 234.898 392.317   4
  12   1   0 3352.84 862.886   4
  12   1   1 2770.51 759.987   4
 -12   1  -4 479.875 297.484   3
 -12   1  -5 1032.35 534.116   3
 -12   1  -6 5405.50 1144.46   3
 -12   1  -7 2229.04 743.491   3
 -12   1  -8 1362.15 589.361   3
  12   2  -6-52.9857 256.800   4
  12   2  -5 1548.06 581.900   4
  12   2  -4-213.532 287.121   4
  12   2  -3 6094.69 1065.64   4
  12   2  -2 7667.25 1231.12   4
  12   2  -1 5877.64 1076.78   4
  12   2   0 606.763 358.018   4
 -12   2  -6 1075.32 568.680   3
 -12   2  -7 1960.60 692.193   3
  13  -1  -3-240.444 353.109   4
  13  -1  -2 110.894 248.231   4
  13  -1  -1 847.550 527.937   4
  13  -1   0 868.363 518.552   4
  13  -1   1 7070.07 1378.68   4
  13  -1   2 1095.66 537.524   4
  13   0  -5-131.454 347.326   4
  13   0  -4 212.207 273.030   4
  13   0  -3 299.650 393.293   4
  13   0  -2 3649.66 1024.71   4
  13   0  -1 1459.35 626.595   4
  13   0   0-236.593 307.192   4
  13   0   1 795.955 546.952   4
  13   0   2 3350.25 892.010   4
  13   1  -4 274.904 217.590   4
  13   1  -3 915.862 521.129   4
  13   1  -2 118.973 245.118   4
  13   1  -1 1148.27 654.222   4
  13   1   0 1642.25 584.629   4
  13   1   1 4667.48 1055.81   4
  13   2  -1 3370.11 883.129   4
   0   0   0    0.00    0.00   0
TITL red in P2(1)
REM P2(1) (#4 in standard setting)
CELL 0.71073  10.426603   6.053917  14.216846  90.0000  90.2611  90.0000
ZERR    3.00   0.000433   0.000219   0.000674   0.0000   0.0039   0.0000
LATT -1
SYMM -x, y+1/2,-z
SFAC C H N O Se
UNIT 36.00 30.00 3.00 3.00 3.00
TREF
HKLF 4
END
;
_shelx_hkl_checksum     68755
_shelx_res_file
;
TITL red in P 2 1 1
 shelx.res created by SHELXL-2016/4 at 17:12:51 on 17-Jul-2021
CELL 0.71073 10.4266 6.0539 14.2168 90 90.261 90
ZERR 2 0.0004 0.0002 0.0007 0 0.004 0
LATT -1
SYMM -X,0.5+Y,-Z
SFAC C H N Se O S
UNIT 30 42 2 2 10 2
L.S. 99
PLAN  25
CONF
MORE -1
FMAP 2
ACTA 120.00
BOND
BOND $H
MERG 2
OMIT -0.1 120
WGHT    0.055621
FVAR       7.39808
O2    5    0.250547   -0.024794   -0.094586    11.00000    0.05043    0.04371 =
         0.08933    0.01792    0.00941    0.00281
C3    1   -0.076165   -0.654807   -0.349733    11.00000    0.04752    0.05849 =
         0.09379   -0.01310    0.01202   -0.00012
AFIX  43
H3    2   -0.038625   -0.793146   -0.342466    11.00000   -1.20000
AFIX   0
C2    1   -0.103955   -0.529486   -0.271977    11.00000    0.04429    0.04829 =
         0.07417    0.00110   -0.00137    0.00510
AFIX  43
H2    2   -0.086191   -0.584727   -0.212284    11.00000   -1.20000
AFIX   0
N1    3   -0.518835    0.211639   -0.112841    11.00000    0.05025    0.03430 =
         0.03302   -0.00224   -0.00485    0.00244
AFIX 137
H1A   2   -0.531807    0.355694   -0.104787    11.00000   -1.20000
H1B   2   -0.466298    0.161851   -0.068113    11.00000   -1.20000
H1C   2   -0.593408    0.140600   -0.109508    11.00000   -1.20000
AFIX   0
O4    5    0.370575   -0.349210   -0.057777    11.00000    0.03802    0.05200 =
         0.05283    0.00147    0.00108    0.01173
O3    5    0.153949   -0.368943   -0.119776    11.00000    0.05657    0.06770 =
         0.06375    0.00192   -0.01430   -0.01733
AFIX 147
H3A   2    0.136250   -0.489162   -0.096649    11.00000   -1.50000
AFIX   6
O1    5    0.066631   -0.718807   -0.055299    11.00000    0.05036    0.04370 =
         0.19695    0.00809    0.02190    0.00089
H1D   2    0.114172   -0.832572   -0.058680    11.00000   -1.50000
H1E   2   -0.007149   -0.769210   -0.041900    11.00000   -1.50000
AFIX   0
SE1   4   -0.356337   -0.250571   -0.141348    11.00000    0.04845    0.03448 =
         0.04817   -0.00255    0.00091    0.00226
S1    6    0.245730   -0.245128   -0.054448    11.00000    0.03425    0.03556 =
         0.04603    0.00306    0.00020    0.00038
O5    5    0.193782   -0.245539    0.039727    11.00000    0.04768    0.07650 =
         0.04916    0.00381    0.01029    0.01044
C6    1   -0.184662   -0.238666   -0.370690    11.00000    0.04967    0.05958 =
         0.06379    0.00611    0.01136   -0.01407
AFIX  43
H6    2   -0.218500   -0.097722   -0.378626    11.00000   -1.20000
AFIX   0
C10   1   -0.528944    0.304173   -0.282002    11.00000    0.03825    0.03712 =
         0.03786   -0.00052    0.00078   -0.00172
C15   1   -0.457774    0.388531   -0.355922    11.00000    0.04549    0.04829 =
         0.04082    0.00164    0.00234   -0.00206
AFIX  43
H15   2   -0.370318    0.359532   -0.359223    11.00000   -1.20000
AFIX   0
C4    1   -0.103382   -0.577213   -0.437416    11.00000    0.05645    0.08884 =
         0.08448   -0.03224    0.02800   -0.01056
AFIX  43
H4    2   -0.084348   -0.662521   -0.489933    11.00000   -1.20000
AFIX   0
C1    1   -0.158805   -0.319191   -0.281508    11.00000    0.03449    0.04203 =
         0.06236   -0.00167    0.00684   -0.00524
C9    1   -0.459366    0.172179   -0.208169    11.00000    0.03859    0.03215 =
         0.03717   -0.00076    0.00231   -0.00123
AFIX  13
H9    2   -0.370076    0.222507   -0.205826    11.00000   -1.20000
AFIX   0
C12   1   -0.715116    0.480517   -0.346880    11.00000    0.04399    0.09329 =
         0.06519    0.01494   -0.01356    0.00568
AFIX  43
H12   2   -0.802097    0.513070   -0.342967    11.00000   -1.20000
AFIX   0
C14   1   -0.516078    0.515592   -0.424805    11.00000    0.07212    0.05528 =
         0.03655    0.00866    0.00401   -0.00540
AFIX  43
H14   2   -0.467590    0.568783   -0.474659    11.00000   -1.20000
AFIX   0
C8    1   -0.459816   -0.075536   -0.228393    11.00000    0.04397    0.03589 =
         0.04125   -0.01227   -0.00277   -0.00330
AFIX  23
H8A   2   -0.428439   -0.099360   -0.291714    11.00000   -1.20000
H8B   2   -0.547581   -0.128372   -0.226248    11.00000   -1.20000
AFIX   0
C11   1   -0.659093    0.350284   -0.279441    11.00000    0.03870    0.07913 =
         0.05403    0.00899    0.00297    0.00033
AFIX  43
H11   2   -0.708984    0.292124   -0.231368    11.00000   -1.20000
AFIX   0
C13   1   -0.644296    0.564106   -0.420555    11.00000    0.06549    0.06462 =
         0.05335    0.01031   -0.01698    0.00790
AFIX  43
H13   2   -0.682844    0.651632   -0.466410    11.00000   -1.20000
AFIX   0
C7    1   -0.187263   -0.186419   -0.195468    11.00000    0.04302    0.05103 =
         0.06532   -0.01084    0.00042   -0.00353
AFIX  23
H7A   2   -0.183063   -0.030709   -0.211244    11.00000   -1.20000
H7B   2   -0.121754   -0.215704   -0.148436    11.00000   -1.20000
AFIX   0
C5    1   -0.159303   -0.371693   -0.448529    11.00000    0.05957    0.10288 =
         0.06255    0.00841    0.01199   -0.01873
AFIX  43
H5    2   -0.180219   -0.321648   -0.508514    11.00000   -1.20000
AFIX   0
HKLF 4
REM  red in P 2 1 1
REM R1 =  0.0441 for    2624 Fo > 4sig(Fo)  and  0.0549 for all    3088 data
REM    213 parameters refined using      1 restraints
END
WGHT      0.0469      0.0000
REM Highest difference peak  0.402,  deepest hole -0.477,  1-sigma level  0.072
Q1    1  -0.2405 -0.2368 -0.0973  11.00000  0.05    0.40
Q2    1   0.0668 -0.7559 -0.1220  11.00000  0.05    0.36
Q3    1   0.3399 -0.5067  0.0229  11.00000  0.05    0.27
Q4    1   0.2036 -0.3384  0.0176  11.00000  0.05    0.27
Q5    1  -0.2237  0.1517 -0.2997  11.00000  0.05    0.27
Q6    1  -0.4179 -0.2404 -0.2338  11.00000  0.05    0.26
Q7    1   0.0960 -0.7417 -0.0355  11.00000  0.05    0.26
Q8    1  -0.3607 -0.3844 -0.2013  11.00000  0.05    0.26
Q9    1   0.3590 -0.2541 -0.0172  11.00000  0.05    0.26
Q10   1  -0.4729  0.0294 -0.1852  11.00000  0.05    0.25
Q11   1  -0.4618  0.1572  0.0016  11.00000  0.05    0.25
Q12   1  -0.4856 -0.2518 -0.1810  11.00000  0.05    0.24
Q13   1  -0.4466 -0.2507 -0.2052  11.00000  0.05    0.23
Q14   1  -0.5398  0.3369 -0.2613  11.00000  0.05    0.23
Q15   1   0.2436 -0.5336 -0.1020  11.00000  0.05    0.22
Q16   1   0.2181 -0.1026 -0.2162  11.00000  0.05    0.22
Q17   1   0.3788 -0.4761 -0.1428  11.00000  0.05    0.22
Q18   1  -0.3437 -0.1164 -0.1983  11.00000  0.05    0.22
Q19   1   0.2396 -0.0817  0.0615  11.00000  0.05    0.22
Q20   1   0.1941 -0.1653  0.0127  11.00000  0.05    0.21
Q21   1  -0.1800 -0.7595 -0.2574  11.00000  0.05    0.21
Q22   1  -0.4511  0.5383 -0.5167  11.00000  0.05    0.21
Q23   1  -0.3856 -0.2627 -0.0431  11.00000  0.05    0.21
Q24   1   0.1779 -0.6547  0.0199  11.00000  0.05    0.21
Q25   1   0.3075 -0.4147 -0.0824  11.00000  0.05    0.21
;
_shelx_res_checksum     85992
