# Supplementary material for: Synthesis and absolute structure of (R)-2-(benzyl­selan­yl)-1-phenyl­ethanaminium hydrogen sulfate monohydrate: crystal structure and Hirshfeld surface analyses
Source: Acta Crystallogr E Crystallogr Commun. 2021 Oct 19;77(Pt 11):1062–6. doi: 10.1107/S2056989021010409 (PMC8587982; doi:10.1107/S2056989021010409)
Supplement: Supplementary file 2 [file e-77-01062-Isup2.hkl]

data_I                                                                          
_shelx_title ' red in P 2 1 1'                                                  
_shelx_refln_list_code          4                                               
_shelx_F_calc_maximum      130.05                                               
_exptl_crystal_F_000       416.00                                               
_reflns_d_resolution_high  0.7707                                               
                                                                                
loop_                                                                           
 _space_group_symop_operation_xyz                                               
 'x, y, z'                                                                      
 '-x, y+1/2, -z'                                                                
                                                                                
_cell_length_a    10.4266                                                       
_cell_length_b     6.0539                                                       
_cell_length_c    14.2168                                                       
_cell_angle_alpha  90.000                                                       
_cell_angle_beta   90.261                                                       
_cell_angle_gamma  90.000                                                       
                                                                                
_shelx_F_squared_multiplier     1.000                                           
                                                                                
loop_                                                                           
 _refln_index_h                                                                 
 _refln_index_k                                                                 
 _refln_index_l                                                                 
 _refln_F_squared_calc                                                          
 _refln_F_squared_meas                                                          
 _refln_F_squared_sigma                                                         
 _refln_observed_status                                                         
   4  -6   0         50.29         49.03         9.96 o                         
   5  -6   0         23.01         21.77         7.36 o                         
   6  -6   0         21.33         31.58         9.50 o                         
   7  -6   0        128.39        115.78        19.60 o                         
   8  -6   0         52.07         42.46        12.43 o                         
   1  -5   0         78.93         70.59         4.55 o                         
   2  -5   0        693.71        632.62        21.07 o                         
   3  -5   0        653.54        618.01        23.17 o                         
   4  -5   0         99.00         84.96         8.41 o                         
   5  -5   0        486.97        470.89        49.67 o                         
   6  -5   0        102.10        105.86        10.92 o                         
   7  -5   0        104.56         87.30        11.07 o                         
   8  -5   0         68.49         73.17        16.02 o                         
   9  -5   0         42.63         44.48        13.35 o                         
  10  -5   0         50.93         42.72        13.39 o                         
   0  -4   0       2454.08       2383.64        74.29 o                         
   1  -4   0        287.40        252.87        10.16 o                         
   2  -4   0        606.21        596.47        18.00 o                         
   3  -4   0        501.19        497.30        25.08 o                         
   4  -4   0         11.93         10.70         2.00 o                         
   5  -4   0         15.31         14.62         6.60 o                         
   6  -4   0          3.58          2.81         2.49 o                         
   7  -4   0        525.54        530.64        27.44 o                         
   8  -4   0        270.21        281.27        20.54 o                         
   9  -4   0          5.86         -0.19         3.85 o                         
  10  -4   0         80.96         70.00        16.30 o                         
  11  -4   0         25.52         23.33        10.50 o                         
   1  -3   0       1089.93       1100.19        42.16 o                         
   2  -3   0        924.47        888.26        20.17 o                         
   3  -3   0       1931.08       1896.68        62.75 o                         
   4  -3   0        473.32        416.52        15.37 o                         
   5  -3   0       1613.85       1662.37        47.85 o                         
   6  -3   0        277.15        246.91        19.84 o                         
   7  -3   0        107.51        107.08        11.34 o                         
   8  -3   0        291.79        318.12        21.27 o                         
   9  -3   0         88.53         83.28        12.02 o                         
  10  -3   0        105.95         91.90        19.31 o                         
  11  -3   0          2.22         -0.20         4.01 o                         
  12  -3   0         64.74         67.76        17.54 o                         
   0  -2   0       9781.56       9248.95       260.37 o                         
   1  -2   0        539.69        516.25        16.87 o                         
   2  -2   0        547.81        522.42        14.51 o                         
   3  -2   0        447.67        421.14        10.71 o                         
   4  -2   0       1005.70       1049.20        25.87 o                         
   5  -2   0        723.75        750.85        40.18 o                         
   6  -2   0        771.47        817.79        32.35 o                         
   7  -2   0       1333.82       1302.81        45.95 o                         
   8  -2   0        190.04        205.34        23.14 o                         
   9  -2   0         63.52         37.71         7.79 o                         
  10  -2   0        372.82        385.85        37.89 o                         
  11  -2   0         75.78         71.11        16.39 o                         
  12  -2   0         11.49          7.61         5.50 o                         
   1  -1   0        624.25        610.39        28.78 o                         
   2  -1   0       3187.67       3362.40        51.01 o                         
   3  -1   0       1383.38       1336.48        24.74 o                         
   4  -1   0        376.81        392.16        11.68 o                         
   5  -1   0       2723.66       2670.88        75.16 o                         
   6  -1   0        342.33        323.48        17.92 o                         
   7  -1   0        913.36        923.11        53.76 o                         
   8  -1   0        192.65        165.12        18.35 o                         
   9  -1   0         67.07         65.24        23.91 o                         
  10  -1   0        110.76        120.58        19.39 o                         
  11  -1   0          9.80          6.90         3.56 o                         
  12  -1   0         63.85         66.31        16.54 o                         
  13  -1   0         36.28         15.87         9.47 o                         
   2   0   0        825.17        848.58        15.93 o                         
   3   0   0        598.30        637.73        15.44 o                         
   4   0   0        930.29        981.25        31.39 o                         
   5   0   0          7.89          6.33         1.71 o                         
   6   0   0        568.41        620.40        25.32 o                         
   7   0   0       2049.82       2230.44        63.05 o                         
   8   0   0        406.42        461.39        24.16 o                         
   9   0   0          4.57         -0.15         3.04 o                         
  10   0   0        758.92        722.24        51.20 o                         
  11   0   0        406.43        373.66        37.69 o                         
  12   0   0          7.33         -0.31         6.24 o                         
  13   0   0          0.63         -0.28         5.61 o                         
   1   1   0        742.73        692.33        25.63 o                         
   2   1   0       3885.73       3835.26        86.69 o                         
   3   1   0       1380.93       1226.76        62.89 o                         
   4   1   0        332.07        340.87        13.18 o                         
   5   1   0       2887.00       3007.73        63.91 o                         
   6   1   0        381.98        378.30        11.20 o                         
   7   1   0        926.41        922.67        27.92 o                         
   8   1   0        194.60        170.40         8.88 o                         
   9   1   0         89.77         80.80        14.35 o                         
  10   1   0        122.87        105.26        17.37 o                         
  11   1   0          4.65         -0.25         5.06 o                         
  12   1   0         64.61         61.26        15.77 o                         
  13   1   0         45.84         30.01        10.68 o                         
   0   2   0       9927.72       9438.48       188.97 o                         
   1   2   0        471.84        453.25        15.26 o                         
   2   2   0        505.41        461.07        23.56 o                         
   3   2   0        503.60        480.08        27.15 o                         
   4   2   0        799.68        836.51        33.62 o                         
   5   2   0        693.24        726.40        33.66 o                         
   6   2   0        648.35        640.21        29.38 o                         
   7   2   0       1411.41       1367.33        49.45 o                         
   8   2   0        144.37        145.84        10.71 o                         
   9   2   0         82.65         68.87        13.14 o                         
  10   2   0        351.10        319.99        30.82 o                         
  11   2   0         85.66         74.99        15.13 o                         
  12   2   0         10.70         11.09         6.54 o                         
   1   3   0       1231.57       1251.40        28.37 o                         
   2   3   0        984.32        924.67        40.38 o                         
   7   3   0        102.73        102.55        13.96 o                         
   8   3   0        324.70        361.31        27.09 o                         
   0   4   0       2353.64       2445.33        92.59 o                         
   1   4   0        230.82        222.22        10.53 o                         
   2   4   0        616.99        560.37        29.93 o                         
   8   4   0        250.58        288.17        27.68 o                         
   1   5   0         64.01         69.73         8.76 o                         
   2   5   0        697.29        749.04        45.77 o                         
   3   5   0        682.72        655.13        42.84 o                         
   8   5   0         76.80         85.39        16.56 o                         
   0   6   0        480.68        562.88        42.28 o                         
   1   6   0        113.56        116.38        18.50 o                         
   2   6   0        145.53        153.46        21.16 o                         
   3   6   0        214.65        247.49        27.59 o                         
   4   6   0         50.57         68.66        14.74 o                         
   8   6   0         55.28         71.91        17.80 o                         
   1   7   0         26.74         15.60         7.31 o                         
   2   7   0        162.91        159.99        24.06 o                         
   3   7   0        114.70        106.40        20.03 o                         
   4   7   0         53.93         55.15        13.97 o                         
   5   7   0        130.51        129.80        22.89 o                         
   6   7   0         31.90         33.80        10.61 o                         
  -8  -6   1          1.94         -0.25         4.91 o                         
  -7  -6   1         33.83         27.86         9.65 o                         
  -6  -6   1         51.60         44.26        11.69 o                         
  -5  -6   1        102.19         91.44        15.25 o                         
  -4  -6   1         18.53         21.17         7.68 o                         
   5  -6   1        143.73        102.13        16.14 o                         
   6  -6   1         28.61         29.17         9.20 o                         
   7  -6   1         94.74         67.62        14.62 o                         
   8  -6   1        114.80         65.73        14.95 o                         
 -10  -5   1         27.10         25.44        10.42 o                         
  -9  -5   1         23.44         20.10         9.21 o                         
  -8  -5   1        122.12        120.91        22.10 o                         
  -7  -5   1        344.42        327.30        32.67 o                         
  -6  -5   1          7.42         15.14         6.60 o                         
  -5  -5   1        614.71        614.90        41.36 o                         
  -4  -5   1        243.06        225.23        22.73 o                         
  -3  -5   1         52.99         47.89         8.96 o                         
  -2  -5   1        208.82        198.73        17.22 o                         
  -1  -5   1        517.85        436.24        24.48 o                         
   0  -5   1        607.39        553.79        23.84 o                         
   2  -5   1        493.29        474.03        18.13 o                         
   3  -5   1       1398.22       1334.44        40.02 o                         
   4  -5   1         50.48         53.76         6.94 o                         
   5  -5   1        385.67        360.45        20.34 o                         
   6  -5   1        126.47        129.95        12.60 o                         
   7  -5   1         43.14         47.93         8.25 o                         
   8  -5   1          1.71          3.73         2.39 o                         
   9  -5   1         91.40         81.67        11.98 o                         
  10  -5   1        150.40        143.62        24.86 o                         
 -11  -4   1          1.49         -0.33         6.69 o                         
 -10  -4   1        161.94        173.27        25.68 o                         
  -9  -4   1        115.84        115.48        20.01 o                         
  -8  -4   1          3.52         -0.21         4.26 o                         
  -7  -4   1        161.62        194.90        23.98 o                         
  -6  -4   1        153.75        144.62        12.69 o                         
  -5  -4   1        889.59       1029.59       188.44 o                         
  -4  -4   1        110.14        105.43         7.00 o                         
  -3  -4   1        872.27        857.38        37.37 o                         
  -2  -4   1       1384.55       1374.39        35.89 o                         
  -1  -4   1        200.30        192.13        14.54 o                         
   0  -4   1       1552.25       1554.48        53.19 o                         
   1  -4   1        846.27        779.01        60.26 o                         
   2  -4   1         87.18         95.18        10.50 o                         
   3  -4   1         79.96         74.29         6.80 o                         
   4  -4   1        103.89         92.21         8.53 o                         
   5  -4   1       1284.24       1281.72       147.03 o                         
   6  -4   1        552.90        573.48        27.46 o                         
   7  -4   1        332.48        356.61        22.55 o                         
   8  -4   1        372.69        393.55        26.47 o                         
   9  -4   1         37.21         45.36         9.16 o                         
  10  -4   1         82.21         88.65        12.74 o                         
  11  -4   1         23.37         15.66         8.34 o                         
 -12  -3   1          3.90         -0.18         3.63 o                         
 -11  -3   1         59.17         35.38        12.55 o                         
 -10  -3   1        123.48        118.70        20.60 o                         
  -9  -3   1          1.70          6.57         4.59 o                         
  -8  -3   1        197.38        211.56        25.67 o                         
  -7  -3   1        537.81        564.42        27.56 o                         
  -6  -3   1         16.02         14.04         2.62 o                         
  -5  -3   1       1047.10        980.43        47.91 o                         
  -4  -3   1       1993.22       2057.17        52.94 o                         
  -3  -3   1        145.45        142.49         9.10 o                         
  -2  -3   1         15.90         12.64         2.31 o                         
  -1  -3   1        542.73        557.54        16.01 o                         
   0  -3   1        901.49        756.17        29.32 o                         
   1  -3   1        275.13        278.24         9.52 o                         
   2  -3   1       1870.63       1762.39        63.56 o                         
   3  -3   1       2784.88       2630.64        60.36 o                         
   4  -3   1        133.99        132.18         7.02 o                         
   5  -3   1        435.73        387.45        19.05 o                         
   6  -3   1        277.75        281.31        17.61 o                         
   7  -3   1         69.58         61.51         8.55 o                         
   8  -3   1         31.27         41.01         7.54 o                         
   9  -3   1         99.62        110.65        13.81 o                         
  10  -3   1        160.44        195.87        18.78 o                         
  11  -3   1         31.97         30.59         8.87 o                         
  12  -3   1         27.79         31.58        11.58 o                         
 -12  -2   1         97.36         98.44        21.33 o                         
 -11  -2   1          0.63          0.91         3.33 o                         
 -10  -2   1        304.11        342.02        35.78 o                         
  -9  -2   1        129.31        153.22        22.13 o                         
  -8  -2   1        113.55        105.26        18.56 o                         
  -7  -2   1        357.88        364.71        20.92 o                         
  -6  -2   1        819.55        853.18        40.26 o                         
  -5  -2   1       1289.79       1348.40        52.41 o                         
  -4  -2   1         46.54         53.92         4.41 o                         
  -3  -2   1        394.77        379.55        11.38 o                         
  -2  -2   1       1555.69       1422.89        29.73 o                         
  -1  -2   1        516.95        521.21        16.11 o                         
   0  -2   1       8312.32       8370.68       237.26 o                         
   1  -2   1       4572.44       4267.96       135.59 o                         
   2  -2   1       1109.34       1086.55        29.28 o                         
   3  -2   1        427.43        447.87        15.64 o                         
   4  -2   1        566.61        523.68        13.96 o                         
   5  -2   1       1316.42       1402.28        34.39 o                         
   6  -2   1        352.97        330.28        27.86 o                         
   7  -2   1       1044.28       1065.75        39.92 o                         
   8  -2   1        405.03        430.99        24.84 o                         
   9  -2   1         29.20         30.08         6.41 o                         
  10  -2   1         24.10         27.18         7.76 o                         
  11  -2   1        119.45        139.94        16.34 o                         
  12  -2   1         53.50         62.60        16.59 o                         
 -13  -1   1          9.18         15.49         9.65 o                         
 -12  -1   1          7.13          4.84         5.91 o                         
 -11  -1   1         33.62         28.96        10.35 o                         
 -10  -1   1         60.92         49.77        12.67 o                         
  -9  -1   1         22.70          5.46         4.78 o                         
  -8  -1   1        894.04        889.14        53.41 o                         
  -7  -1   1        469.99        428.20        32.01 o                         
  -6  -1   1        199.57        198.44        13.45 o                         
  -5  -1   1       2565.90       2535.77        63.72 o                         
  -4  -1   1       7983.09       8389.17       143.42 o                         
  -3  -1   1       2459.32       2545.32        41.57 o                         
  -2  -1   1       1273.53       1302.29        25.40 o                         
  -1  -1   1        483.08        498.93        20.18 o                         
   0  -1   1       3416.09       3198.66        93.96 o                         
   1  -1   1        635.05        658.53        20.32 o                         
   2  -1   1      10168.03       9631.26       194.82 o                         
   3  -1   1       6652.32       6228.06       159.59 o                         
   4  -1   1        294.34        284.60        11.82 o                         
   5  -1   1        107.39        126.41        14.44 o                         
   6  -1   1        781.67        788.70        30.39 o                         
   7  -1   1         54.11         58.78         8.04 o                         
   8  -1   1          2.51         -0.23         4.52 o                         
   9  -1   1          2.66          0.57         5.56 o                         
  10  -1   1        307.56        340.42        25.10 o                         
  11  -1   1         69.80         62.64        14.37 o                         
  12  -1   1         50.88         49.73        15.59 o                         
  13  -1   1         95.94        129.18        25.19 o                         
 -13   0   1         33.07         26.66        11.45 o                         
 -12   0   1        172.06        154.38        25.19 o                         
 -11   0   1          7.54          1.81         3.94 o                         
 -10   0   1        600.69        676.99        49.16 o                         
  -9   0   1         20.22         29.24         9.39 o                         
  -8   0   1         15.58         -0.26         5.15 o                         
  -7   0   1        266.37        244.89        22.91 o                         
  -6   0   1        188.91        182.33        17.87 o                         
  -5   0   1        139.21        114.92        12.82 o                         
  -4   0   1         88.38        110.92         6.71 o                         
  -3   0   1       5906.76       5979.95       103.38 o                         
  -2   0   1       1526.56       1635.84        31.12 o                         
  -1   0   1        265.12        242.51        10.94 o                         
   1   0   1       3287.01       3129.72        91.75 o                         
   2   0   1       1973.38       1958.05        30.76 o                         
   3   0   1        536.52        500.71         9.92 o                         
   4   0   1         81.13         86.43         3.59 o                         
   5   0   1       3016.30       3310.54        58.78 o                         
   6   0   1        449.36        433.52        14.39 o                         
   7   0   1       1384.48       1388.41        59.18 o                         
   8   0   1       1406.62       1432.15        98.50 o                         
   9   0   1          4.43          8.11         4.52 o                         
  10   0   1        125.24        117.64        13.62 o                         
  11   0   1         30.87         34.31        12.26 o                         
  12   0   1         53.58         36.23        12.66 o                         
  13   0   1         12.83         14.54         9.99 o                         
 -13   1   1          9.43         20.98        11.95 o                         
 -12   1   1          9.95          4.29         7.17 o                         
 -11   1   1         28.67         31.79         9.74 o                         
 -10   1   1         59.42         45.03        11.59 o                         
  -9   1   1         13.19          7.41         3.69 o                         
  -8   1   1        877.87        995.41        53.68 o                         
  -7   1   1        486.16        458.79        16.31 o                         
  -6   1   1        197.80        208.83        10.92 o                         
  -5   1   1       2853.01       2998.59       101.80 o                         
  -4   1   1       7582.49       8031.74       317.03 o                         
  -3   1   1       2251.08       2394.24        61.31 o                         
  -2   1   1       1086.61       1165.14        23.67 o                         
  -1   1   1        731.47        726.27        26.38 o                         
   0   1   1       2895.04       2777.25        82.33 o                         
   1   1   1        643.28        701.87        14.64 o                         
   2   1   1       9809.07       9331.52       212.16 o                         
   3   1   1       7063.62       6795.61       108.68 o                         
   4   1   1        205.16        212.91         7.16 o                         
   5   1   1        102.59        129.37         5.65 o                         
   6   1   1        702.69        738.80        26.03 o                         
   7   1   1         24.08         25.41         2.50 o                         
   8   1   1          2.61          1.64         1.14 o                         
   9   1   1          2.81          4.20         4.09 o                         
  10   1   1        325.14        345.63        33.33 o                         
  11   1   1         67.06         84.90        16.88 o                         
  12   1   1         48.40         50.62        13.89 o                         
  13   1   1         97.75         85.28        19.29 o                         
 -13   2   1         52.64         61.58        16.14 o                         
 -12   2   1        107.96        107.39        19.67 o                         
 -11   2   1          0.31         -0.12         2.43 o                         
 -10   2   1        321.26        310.36        29.97 o                         
  -9   2   1        102.58         89.83        14.62 o                         
  -8   2   1        124.55        112.07        14.51 o                         
  -7   2   1        362.06        337.67        16.57 o                         
  -6   2   1        844.00        785.84        38.98 o                         
  -5   2   1       1260.75       1246.14        50.35 o                         
  -4   2   1         34.44         45.21         6.07 o                         
  -3   2   1        577.87        557.18        26.30 o                         
  -2   2   1       1585.72       1461.16        53.67 o                         
  -1   2   1        571.64        612.05        25.65 o                         
   0   2   1       8128.54       7993.61       133.37 o                         
   1   2   1       4587.60       4446.99        95.80 o                         
   2   2   1        919.82        960.56        40.54 o                         
   3   2   1        390.31        422.47        25.99 o                         
   5   2   1       1360.35       1391.91        56.89 o                         
   6   2   1        360.07        336.90        12.70 o                         
   7   2   1       1019.19        936.76        36.85 o                         
   8   2   1        403.14        390.85        19.02 o                         
   9   2   1         19.48         16.98         5.82 o                         
  10   2   1         21.35         16.57         6.07 o                         
  -9   3   1          0.53         -0.12         2.46 o                         
  -8   3   1        172.45        164.11        12.22 o                         
  -7   3   1        534.53        492.62        29.46 o                         
  -6   3   1         16.38         15.63         4.33 o                         
  -5   3   1       1043.06        952.69        37.66 o                         
  -2   3   1         24.00         25.55         5.93 o                         
  -1   3   1        873.43        958.11        42.38 o                         
   0   3   1        817.66        781.61        19.26 o                         
   1   3   1        266.93        275.03        10.42 o                         
   2   3   1       1801.71       1692.61        63.33 o                         
   6   3   1        274.84        278.45        23.69 o                         
   7   3   1         64.05         59.60        10.72 o                         
   8   3   1         32.57         24.40         6.87 o                         
  -1   4   1        225.28        233.34        14.57 o                         
   0   4   1       1506.77       1565.19        70.39 o                         
   1   4   1        652.25        668.67        22.48 o                         
   2   4   1         40.82         43.43         6.49 o                         
   7   4   1        290.25        308.70        28.94 o                         
   8   4   1        312.86        358.80        31.19 o                         
  -2   5   1        191.04        183.42        21.23 o                         
  -1   5   1        487.91        569.33        27.31 o                         
   0   5   1        614.04        638.50        28.88 o                         
   1   5   1        233.90        253.91        17.42 o                         
   2   5   1        504.20        558.66        37.56 o                         
   3   5   1       1427.53       1505.81        70.60 o                         
   7   5   1         48.89         38.11        11.84 o                         
   8   5   1          1.47         -0.25         5.05 o                         
  -4   6   1         15.58         16.06         8.79 o                         
  -3   6   1        207.86        271.61        29.28 o                         
  -2   6   1        576.72        753.37        51.43 o                         
  -1   6   1         13.88         31.12         9.48 o                         
   0   6   1        333.02        317.70        21.76 o                         
   1   6   1        200.72        205.09        17.21 o                         
   2   6   1         86.96         88.50        15.08 o                         
   3   6   1          5.62          5.10         4.97 o                         
   4   6   1         37.82         33.80        10.82 o                         
   7   6   1         98.78         97.51        20.35 o                         
   8   6   1        121.80         73.17        17.21 o                         
  -6   7   1          2.88          0.75         5.75 o                         
  -5   7   1         56.49         48.93        13.28 o                         
  -4   7   1         98.31         91.72        18.76 o                         
  -3   7   1          0.49          2.37         3.36 o                         
  -2   7   1         65.96         73.84        17.13 o                         
  -1   7   1         77.84         93.29        18.08 o                         
   0   7   1        164.79        181.06        25.88 o                         
   1   7   1         38.95         38.82        12.02 o                         
   2   7   1        107.68        127.92        20.86 o                         
   3   7   1        229.29        249.33        30.22 o                         
   4   7   1          5.21          3.62         5.73 o                         
   5   7   1         62.92         60.97        15.94 o                         
   6   7   1         27.28         26.24        11.66 o                         
  -8  -6   2         26.35         17.49         8.43 o                         
  -7  -6   2          8.62          7.11         5.47 o                         
  -6  -6   2         58.97         36.22        10.15 o                         
  -5  -6   2        343.19        275.83        27.98 o                         
  -4  -6   2        226.39        209.66        22.35 o                         
   8  -6   2         29.92         24.71         9.50 o                         
 -10  -5   2         92.46         49.05        15.64 o                         
  -9  -5   2        103.11         75.09        17.66 o                         
  -8  -5   2         59.17         88.14        18.68 o                         
  -7  -5   2        148.96        149.54        21.62 o                         
  -6  -5   2         11.35         10.12         5.30 o                         
  -5  -5   2         83.82         89.55        15.65 o                         
  -4  -5   2        152.69        188.78        20.72 o                         
  -3  -5   2        336.70        337.30        26.24 o                         
  -2  -5   2        350.66        311.54        22.87 o                         
  -1  -5   2         16.92         17.76         4.62 o                         
   0  -5   2        508.15        458.27        23.23 o                         
   1  -5   2        640.60        531.24        21.03 o                         
   4  -5   2        133.20        151.36        11.83 o                         
   5  -5   2         51.40         56.27         7.79 o                         
   6  -5   2          5.95          3.82         2.61 o                         
   7  -5   2         59.96         73.00        10.14 o                         
   8  -5   2        221.73        209.01        18.62 o                         
   9  -5   2         11.90         14.53         4.70 o                         
  10  -5   2         80.04         61.85        10.99 o                         
 -11  -4   2         13.35          6.71         6.46 o                         
 -10  -4   2         85.63         60.22        18.84 o                         
  -9  -4   2         87.66         78.25        17.06 o                         
  -8  -4   2         93.41         84.85        16.13 o                         
  -7  -4   2         65.11         53.50        11.80 o                         
  -6  -4   2         33.17         36.20         9.75 o                         
  -5  -4   2       1077.57       1106.88        57.68 o                         
  -4  -4   2        837.29        878.70        47.32 o                         
  -3  -4   2        231.42        231.91        20.64 o                         
  -2  -4   2       1256.58       1313.50        55.47 o                         
  -1  -4   2        570.38        529.39        27.64 o                         
   0  -4   2        110.71        113.07         9.94 o                         
   1  -4   2        340.17        327.85        15.97 o                         
   2  -4   2        539.13        521.53        19.67 o                         
   3  -4   2       1107.12       1043.93        41.26 o                         
   4  -4   2        125.40        109.97        12.82 o                         
   5  -4   2       1116.30       1109.94        38.86 o                         
   6  -4   2        451.37        437.43        23.79 o                         
   7  -4   2         44.96         38.27         7.22 o                         
   8  -4   2         88.65         92.64        12.15 o                         
   9  -4   2         42.81         27.26         6.93 o                         
  10  -4   2         16.64          9.96         4.89 o                         
  11  -4   2          4.48          5.06         3.04 o                         
 -11  -3   2          4.69         20.77        11.46 o                         
 -10  -3   2        176.99        198.75        27.79 o                         
  -9  -3   2        145.05        133.25        23.14 o                         
  -8  -3   2        460.55        444.65        37.94 o                         
  -7  -3   2        673.75        680.25        45.77 o                         
  -6  -3   2        239.12        247.80        24.70 o                         
  -5  -3   2         62.33         71.13        12.46 o                         
  -4  -3   2        967.09       1073.16        52.17 o                         
  -3  -3   2        829.29        838.43        40.33 o                         
  -2  -3   2        471.96        465.02        25.81 o                         
  -1  -3   2         60.86         64.86         7.66 o                         
   0  -3   2        649.92        632.11        26.62 o                         
   1  -3   2       2256.14       2407.20        74.76 o                         
   2  -3   2        662.92        696.95        32.05 o                         
   3  -3   2       3571.37       3480.74        78.15 o                         
   4  -3   2        372.24        379.14        16.29 o                         
   5  -3   2        105.30         96.76         6.90 o                         
   6  -3   2         56.39         57.29         7.86 o                         
   7  -3   2        236.61        268.18        18.84 o                         
   8  -3   2        366.63        372.27        23.97 o                         
   9  -3   2          4.73          2.05         2.90 o                         
  10  -3   2        198.77        211.63        19.74 o                         
  11  -3   2         63.41         69.31        11.93 o                         
  12  -3   2          0.62         -0.28         5.52 o                         
 -12  -2   2        156.38        122.86        24.76 o                         
 -11  -2   2         22.63         14.89         7.37 o                         
 -10  -2   2          1.73         -0.20         4.05 o                         
  -9  -2   2        138.00        149.01        21.83 o                         
  -8  -2   2        333.94        350.32        32.27 o                         
  -7  -2   2         68.16         56.22        11.86 o                         
  -6  -2   2         77.51         87.15        13.87 o                         
  -5  -2   2       1667.49       1673.29        60.46 o                         
  -4  -2   2        778.69        783.12        39.17 o                         
  -3  -2   2        188.14        174.39        14.78 o                         
  -2  -2   2       3120.62       3219.78       103.65 o                         
  -1  -2   2       2648.06       2796.81        68.68 o                         
   1  -2   2        227.35        183.77        14.30 o                         
   2  -2   2        945.97        971.73        33.19 o                         
   3  -2   2        591.75        540.32        18.57 o                         
   4  -2   2        310.90        319.49        16.92 o                         
   5  -2   2       1955.20       1939.43        62.62 o                         
   6  -2   2       1615.46       1645.34        53.80 o                         
   7  -2   2          1.14         -0.17         3.39 o                         
   8  -2   2        396.91        420.41        24.77 o                         
   9  -2   2        109.39        119.85        13.47 o                         
  10  -2   2          7.92          5.47         6.00 o                         
  11  -2   2          8.68          6.65         7.39 o                         
  12  -2   2         68.73         88.66        13.62 o                         
 -13  -1   2          2.89          2.03         4.54 o                         
 -12  -1   2         14.06         15.41         8.70 o                         
 -11  -1   2         35.53         18.68         8.35 o                         
 -10  -1   2        427.13        421.02        39.41 o                         
  -9  -1   2        423.03        519.70        41.57 o                         
  -8  -1   2        271.69        290.36        27.72 o                         
  -7  -1   2        849.87        880.06        50.12 o                         
  -6  -1   2        538.72        578.15        36.93 o                         
  -5  -1   2         66.43         61.01         9.99 o                         
  -4  -1   2       2786.07       2655.76        64.20 o                         
  -3  -1   2       1582.43       1772.53        43.65 o                         
  -2  -1   2       2475.56       2469.28        79.81 o                         
  -1  -1   2        902.72        762.31        29.53 o                         
   0  -1   2       8088.46       7932.62       223.74 o                         
   1  -1   2       8625.24       8600.23       176.29 o                         
   2  -1   2        185.20        165.44         8.59 o                         
   3  -1   2       6023.36       5774.54       123.25 o                         
   4  -1   2       1644.53       1715.18        45.89 o                         
   5  -1   2        904.36        985.28        55.30 o                         
   6  -1   2         35.44         29.79         5.51 o                         
   7  -1   2        445.23        461.39        23.73 o                         
   8  -1   2        923.49        957.87        44.23 o                         
   9  -1   2         10.93         14.72         5.31 o                         
  10  -1   2        315.77        319.41        23.19 o                         
  11  -1   2        180.37        187.74        18.59 o                         
  12  -1   2          2.27          5.50         3.75 o                         
  13  -1   2         26.95         20.02         9.82 o                         
 -13   0   2         67.68         66.68        18.72 o                         
 -12   0   2        283.65        291.69        34.90 o                         
 -11   0   2          9.32         11.87         7.69 o                         
 -10   0   2          7.74         -0.40         8.05 o                         
  -9   0   2         10.72         23.21         8.90 o                         
  -8   0   2         73.05         63.10        12.46 o                         
  -7   0   2         82.75         81.85        12.92 o                         
  -6   0   2         19.97         12.71         5.34 o                         
  -5   0   2       1728.87       1768.09        69.50 o                         
  -4   0   2       1725.84       1533.29        56.77 o                         
  -3   0   2         96.14         96.04         4.62 o                         
  -2   0   2      16914.11      17288.53       333.80 o                         
  -1   0   2        831.20        787.16        53.07 o                         
   0   0   2         12.36         11.42         1.74 o                         
   1   0   2       1474.05       1355.56        40.46 o                         
   2   0   2       4217.28       3886.07        67.94 o                         
   3   0   2         49.59         46.91         3.00 o                         
   4   0   2         86.47         83.93         4.04 o                         
   5   0   2       3824.88       3936.24        85.22 o                         
   6   0   2       1847.35       1860.82        38.82 o                         
   7   0   2        384.25        356.64        18.17 o                         
   8   0   2        857.07        858.07        53.09 o                         
   9   0   2        177.08        173.73        15.59 o                         
  10   0   2          9.63         10.86         4.32 o                         
  11   0   2         83.07         88.33        12.79 o                         
  12   0   2         55.17         50.94        14.14 o                         
  13   0   2         85.58         61.21        16.30 o                         
 -13   1   2          0.75          2.17         4.48 o                         
 -12   1   2         13.89          4.42         3.68 o                         
 -11   1   2         46.67         24.55         9.65 o                         
 -10   1   2        432.89        351.23        36.77 o                         
  -9   1   2        433.88        383.44        34.86 o                         
  -8   1   2        276.90        292.52        26.73 o                         
  -7   1   2        808.98        697.56        39.08 o                         
  -6   1   2        427.84        425.92        28.45 o                         
  -5   1   2         62.46         63.50         7.95 o                         
  -4   1   2       2729.70       2743.33       140.43 o                         
  -3   1   2       1326.37       1403.90        41.67 o                         
  -2   1   2       2471.20       2556.52        50.36 o                         
  -1   1   2        965.21        900.81        34.32 o                         
   0   1   2       9117.22       8192.81       237.29 o                         
   1   1   2       9034.44       8998.57       149.18 o                         
   2   1   2        180.40        176.52         7.29 o                         
   3   1   2       6081.56       5981.41       105.34 o                         
   4   1   2       1283.22       1413.66        30.65 o                         
   5   1   2        790.24        894.35        26.60 o                         
   6   1   2         43.50         41.86         3.55 o                         
   7   1   2        520.06        549.13        26.97 o                         
   8   1   2        940.22        957.26        26.99 o                         
   9   1   2         11.32          9.49         4.18 o                         
  10   1   2        321.73        335.33        42.32 o                         
  11   1   2        199.49        220.65        28.40 o                         
 -12   2   2        158.39        140.09        22.49 o                         
 -11   2   2         31.75         36.80        11.72 o                         
 -10   2   2          1.10          8.45         2.82 o                         
  -9   2   2        151.81        147.72        19.20 o                         
  -8   2   2        277.49        267.85        10.17 o                         
  -7   2   2         91.73         85.73         9.22 o                         
  -6   2   2         30.15         28.87         4.16 o                         
  -5   2   2       1939.46       2093.61        74.73 o                         
  -4   2   2        746.71        765.02        33.14 o                         
  -3   2   2        162.37        156.89         8.61 o                         
  -2   2   2       3077.92       3210.30        59.69 o                         
  -1   2   2       3011.47       3268.32        96.60 o                         
   0   2   2        975.07        992.51        21.39 o                         
   1   2   2        104.63        114.70         7.09 o                         
   2   2   2        839.72       1020.49       129.87 o                         
   3   2   2        557.23        487.02        15.34 o                         
   4   2   2        259.67        281.87        13.85 o                         
   5   2   2       2163.94       2194.24        55.06 o                         
   6   2   2       1712.56       1802.06        52.96 o                         
   7   2   2          1.22          0.09         1.17 o                         
   8   2   2        344.19        331.97        24.23 o                         
  -9   3   2        152.07        124.42        16.34 o                         
  -8   3   2        418.26        382.72        18.89 o                         
  -7   3   2        629.88        572.36        32.63 o                         
  -6   3   2        225.22        236.41        17.55 o                         
  -5   3   2         64.72         65.88         7.50 o                         
  -4   3   2       1021.98        990.25        35.49 o                         
  -1   3   2         75.62         76.49         4.84 o                         
   0   3   2        577.49        503.97        14.67 o                         
   1   3   2       2311.72       2372.64        47.69 o                         
   2   3   2        649.45        630.80        29.08 o                         
   5   3   2         91.81         84.35        12.95 o                         
   6   3   2         92.23         95.49        14.03 o                         
   7   3   2        293.64        308.77        26.00 o                         
   8   3   2        377.74        376.47        29.48 o                         
  -1   4   2        658.73        694.00        39.38 o                         
   0   4   2        100.49        105.88        10.57 o                         
   1   4   2        385.48        407.58        14.75 o                         
   2   4   2        615.28        648.36        25.83 o                         
   5   4   2       1134.40       1274.01        66.18 o                         
   6   4   2        463.58        503.60        38.05 o                         
   7   4   2         44.38         51.83        11.90 o                         
   8   4   2         92.31         97.57        15.91 o                         
  -2   5   2        381.45        408.07        32.87 o                         
  -1   5   2         24.40         28.24         8.49 o                         
   0   5   2        581.54        608.49        28.08 o                         
   1   5   2        681.83        745.14        47.16 o                         
   2   5   2         77.21         67.08        11.79 o                         
   3   5   2        690.65        730.70        43.58 o                         
   6   5   2         16.14         16.50         6.03 o                         
   7   5   2         64.77         77.54        16.18 o                         
   8   5   2        240.71        256.45        29.66 o                         
  -4   6   2        211.42        238.31        28.30 o                         
  -3   6   2         40.01         50.29        12.64 o                         
  -2   6   2        503.47        568.02        44.51 o                         
  -1   6   2        237.15        292.84        31.14 o                         
   0   6   2         29.36         23.42         5.83 o                         
   1   6   2         43.23         41.12         7.88 o                         
   2   6   2        132.90        149.02        20.07 o                         
   3   6   2        257.29        286.51        29.28 o                         
   4   6   2          7.93          7.40         5.16 o                         
   5   6   2        298.59        254.96        28.41 o                         
   6   6   2        194.20        255.92        32.44 o                         
   7   6   2         10.31         -0.22         4.38 o                         
   8   6   2         33.06         45.60        13.46 o                         
  -5   7   2         12.97         11.73         7.27 o                         
  -4   7   2         32.56         35.43        11.81 o                         
  -3   7   2         51.22         47.54        13.67 o                         
  -2   7   2         27.06         23.81        10.29 o                         
  -1   7   2         28.96         23.02         9.77 o                         
   0   7   2        213.62        254.27        30.91 o                         
   1   7   2        222.68        281.83        31.46 o                         
   2   7   2          1.79          1.00         3.64 o                         
   3   7   2        107.21        105.71        18.70 o                         
   4   7   2         57.25         65.83        15.69 o                         
   5   7   2          2.31         -0.02         3.79 o                         
  -8  -6   3         31.53         35.82        10.50 o                         
  -7  -6   3        130.63        103.64        19.26 o                         
  -6  -6   3         32.59         18.86         9.09 o                         
  -5  -6   3        128.55        103.34        17.62 o                         
  -4  -6   3        290.82        251.81        25.55 o                         
  -3  -6   3         66.50         16.91         7.23 o                         
 -10  -5   3         34.24         18.43         8.80 o                         
  -9  -5   3        184.46        153.41        25.21 o                         
  -8  -5   3         14.37          8.14         7.63 o                         
  -7  -5   3         43.54         27.54         9.33 o                         
  -6  -5   3         24.19         34.26        10.37 o                         
  -5  -5   3        117.87        135.47        18.84 o                         
  -4  -5   3         28.89         32.62         8.56 o                         
  -3  -5   3        225.97        241.04        23.03 o                         
  -2  -5   3       1070.49       1157.41        54.49 o                         
  -1  -5   3        266.31        257.08        19.96 o                         
   0  -5   3        289.96        266.61        18.27 o                         
   1  -5   3        535.48        479.01        22.90 o                         
   5  -5   3        208.88        207.52        21.23 o                         
   6  -5   3        120.95        118.86        17.43 o                         
   7  -5   3         45.16         49.49        12.19 o                         
   8  -5   3        283.13        291.54        31.89 o                         
   9  -5   3         86.31        109.86        20.56 o                         
  10  -5   3         32.97         17.21         9.03 o                         
 -11  -4   3         14.68         -0.34         6.82 o                         
 -10  -4   3         24.99         14.99         8.71 o                         
  -9  -4   3         46.51         31.38        11.32 o                         
  -8  -4   3         67.23         44.44        12.34 o                         
  -7  -4   3        677.26        667.76        47.50 o                         
  -6  -4   3        109.22        109.99        17.55 o                         
  -5  -4   3        698.18        786.59        47.90 o                         
  -4  -4   3        582.38        617.54        38.99 o                         
  -3  -4   3        233.84        213.86        19.48 o                         
  -2  -4   3        457.90        455.70        27.71 o                         
  -1  -4   3        588.46        567.94        29.73 o                         
   0  -4   3        378.22        390.00        21.83 o                         
   1  -4   3        668.26        621.73        27.37 o                         
   2  -4   3        148.29        144.41        10.39 o                         
   3  -4   3       1718.65       1473.76        50.73 o                         
   4  -4   3        769.24        629.30        28.33 o                         
   5  -4   3        664.12        656.18        40.14 o                         
   6  -4   3        569.71        582.64        27.96 o                         
   7  -4   3        116.95        125.26        13.17 o                         
   8  -4   3         38.24         44.21        11.22 o                         
   9  -4   3         14.89         13.87         5.27 o                         
  10  -4   3         90.82         83.77        13.00 o                         
  11  -4   3         68.21         65.09        11.92 o                         
 -11  -3   3         22.02         14.51         9.48 o                         
 -10  -3   3         95.11        127.43        22.35 o                         
  -9  -3   3        417.53        494.81        42.93 o                         
  -8  -3   3         10.28         10.70         6.19 o                         
  -7  -3   3        151.47        177.22        22.20 o                         
  -6  -3   3        207.54        217.01        23.83 o                         
  -5  -3   3        402.69        464.98        32.73 o                         
  -4  -3   3        188.80        180.77        18.08 o                         
  -3  -3   3        204.76        185.69        17.49 o                         
  -2  -3   3       1723.70       1796.97        67.06 o                         
  -1  -3   3        440.67        433.74        23.24 o                         
   0  -3   3        371.08        357.00        19.40 o                         
   4  -3   3        276.51        275.80        13.96 o                         
   5  -3   3        664.24        587.12        39.62 o                         
   6  -3   3        846.12        846.05        33.80 o                         
   7  -3   3          1.00         -0.13         2.53 o                         
   8  -3   3        429.38        462.15        31.32 o                         
   9  -3   3         66.22         83.05        12.01 o                         
  10  -3   3         44.08         42.81         8.88 o                         
  11  -3   3         81.65         70.64        12.06 o                         
  12  -3   3         28.12         14.59         7.80 o                         
 -12  -2   3        141.60         98.76        22.03 o                         
 -11  -2   3         28.14         39.59        14.21 o                         
 -10  -2   3         42.08         25.91         9.45 o                         
  -9  -2   3         33.20         17.69         7.50 o                         
  -8  -2   3        359.14        364.17        33.50 o                         
  -7  -2   3        582.50        624.12        43.15 o                         
  -6  -2   3        214.86        213.36        22.16 o                         
  -5  -2   3        712.18        741.39        41.15 o                         
  -4  -2   3       1341.13       1157.97        53.08 o                         
  -3  -2   3        979.13       1050.49        45.68 o                         
  -2  -2   3        596.11        588.00        28.91 o                         
  -1  -2   3       3107.63       3118.58       157.88 o                         
   0  -2   3       1126.56       1086.10        39.72 o                         
   4  -2   3        921.28        905.04        45.27 o                         
   5  -2   3        675.79        650.37        37.10 o                         
   6  -2   3        796.82        851.20        32.89 o                         
   7  -2   3         53.70         57.67         8.25 o                         
   8  -2   3          7.71         12.01         3.89 o                         
   9  -2   3         32.48         19.05        12.89 o                         
  10  -2   3         93.07        118.27        14.51 o                         
  11  -2   3        135.37        125.69        29.52 o                         
  12  -2   3          6.79         10.39         5.52 o                         
 -13  -1   3         10.32         -0.32         6.45 o                         
 -12  -1   3        103.71         92.63        20.37 o                         
 -11  -1   3         14.89         20.36         8.78 o                         
 -10  -1   3        424.04        448.17        40.77 o                         
  -9  -1   3        497.07        542.42        42.17 o                         
  -8  -1   3          8.22          9.32         4.48 o                         
  -7  -1   3        330.13        366.48        31.07 o                         
  -6  -1   3       1359.44       1397.03        63.52 o                         
  -5  -1   3        195.32        200.34        18.39 o                         
  -4  -1   3         30.38         39.78         7.01 o                         
  -3  -1   3       1771.34       1783.76        65.06 o                         
  -2  -1   3       7106.75       6936.29       145.37 o                         
  -1  -1   3        545.21        497.44        24.72 o                         
   0  -1   3       3268.06       2996.50       188.31 o                         
   1  -1   3       8256.91       7814.02       161.60 o                         
   2  -1   3       1054.47       1033.11        37.91 o                         
   3  -1   3        680.42        623.00        31.26 o                         
   4  -1   3       1207.71       1128.69        27.92 o                         
   5  -1   3        924.28        869.34        29.48 o                         
   6  -1   3        635.40        630.37        44.12 o                         
   7  -1   3         43.78         46.84         6.98 o                         
   8  -1   3       1598.58       1562.76       112.27 o                         
   9  -1   3        122.82        139.05        18.29 o                         
  10  -1   3        107.59        119.53        14.22 o                         
  11  -1   3         85.79         80.37        12.25 o                         
  12  -1   3         50.09         54.58        10.51 o                         
 -13   0   3          0.04          5.47         7.19 o                         
 -12   0   3        116.51         85.41        20.18 o                         
 -11   0   3          8.20         16.95         7.89 o                         
 -10   0   3        115.08        111.00        18.83 o                         
  -9   0   3        200.51        173.90        22.60 o                         
  -8   0   3        375.46        384.86        32.69 o                         
  -7   0   3        898.81        919.08        51.63 o                         
  -6   0   3        334.38        368.34        26.84 o                         
  -5   0   3       1753.00       1563.77       150.99 o                         
  -4   0   3       2717.44       2674.68        99.86 o                         
  -3   0   3        160.22        171.01         6.32 o                         
  -2   0   3        472.61        450.74        23.26 o                         
  -1   0   3         79.78         94.59        24.55 o                         
   0   0   3        239.67        212.52        10.71 o                         
   1   0   3       5541.19       5398.49       110.17 o                         
   2   0   3         85.54         77.81         5.92 o                         
   3   0   3        946.43        940.09        22.57 o                         
   4   0   3        954.40        923.83        27.28 o                         
   5   0   3        956.32        998.53        29.06 o                         
   6   0   3       1898.88       1808.27        58.68 o                         
   7   0   3          8.35          6.52         1.91 o                         
   8   0   3         22.69         23.12         3.13 o                         
   9   0   3         23.71         26.48         6.46 o                         
  10   0   3         63.44         74.36        11.19 o                         
  11   0   3        100.72        134.39        21.88 o                         
  12   0   3         15.44         20.99         9.24 o                         
 -13   1   3         13.95         16.73         9.52 o                         
 -12   1   3        113.52        109.74        20.24 o                         
 -11   1   3         16.40         -0.20         3.95 o                         
 -10   1   3        424.09        428.98        38.25 o                         
  -9   1   3        513.79        551.48        41.34 o                         
  -8   1   3          8.98          4.03         3.19 o                         
  -7   1   3        300.06        284.69        26.26 o                         
  -6   1   3       1217.22       1248.79        26.21 o                         
  -5   1   3        182.21        189.43         7.48 o                         
  -4   1   3         32.15         32.70         2.96 o                         
  -3   1   3       2023.86       2071.47        42.44 o                         
  -2   1   3       7293.54       7073.94       207.37 o                         
  -1   1   3        635.76        593.71        19.31 o                         
   0   1   3       3009.95       2987.23        68.08 o                         
   1   1   3       7879.73       8066.15       135.79 o                         
   2   1   3        720.10        812.89        27.22 o                         
   3   1   3        678.51        689.20        18.88 o                         
   4   1   3        970.92        995.86        46.31 o                         
   5   1   3        908.31        991.77        25.44 o                         
   6   1   3        678.08        657.94        30.98 o                         
   7   1   3         58.99         62.49         6.54 o                         
   8   1   3       1651.54       1780.18        59.73 o                         
   9   1   3        112.62        107.22        17.54 o                         
  10   1   3        105.11         91.80        17.15 o                         
  11   1   3         77.02         80.50        16.67 o                         
 -12   2   3        142.68        111.36        19.47 o                         
 -11   2   3         21.30         20.60         8.12 o                         
 -10   2   3         22.37          9.14         7.45 o                         
  -9   2   3         39.28         31.46         9.07 o                         
  -8   2   3        419.76        431.32        32.28 o                         
  -7   2   3        608.29        615.02        22.28 o                         
  -6   2   3        211.85        228.32        12.32 o                         
  -5   2   3        865.99        847.53        72.53 o                         
  -4   2   3       1367.34       1377.20        39.30 o                         
  -3   2   3        917.22       1005.85        23.80 o                         
  -2   2   3        612.29        631.67        21.01 o                         
  -1   2   3       3273.20       3450.26       114.78 o                         
   0   2   3        824.90        853.10        29.73 o                         
   1   2   3        832.00        795.84        17.08 o                         
   2   2   3       1085.24       1125.09        30.54 o                         
   3   2   3       2939.34       3108.25       127.27 o                         
   4   2   3        952.89       1020.30        32.28 o                         
   5   2   3        695.04        752.57        27.50 o                         
   6   2   3        794.38        849.99        31.01 o                         
   7   2   3         30.35         26.67         4.82 o                         
   8   2   3          5.17          6.73         3.04 o                         
   9   2   3         53.60         75.61        14.90 o                         
  -9   3   3        410.27        364.06        30.08 o                         
  -8   3   3          3.37          3.54         1.65 o                         
  -7   3   3        146.35        149.04        10.93 o                         
  -6   3   3        256.12        264.44        18.11 o                         
  -5   3   3        419.40        440.34        23.85 o                         
  -4   3   3        185.52        206.14        13.43 o                         
  -3   3   3        126.86        113.58         7.78 o                         
  -2   3   3       1521.69       1362.36        43.29 o                         
  -1   3   3        414.27        381.49        16.87 o                         
   0   3   3        307.53        297.00        13.38 o                         
   1   3   3       3662.64       3553.82        67.08 o                         
   2   3   3        368.06        348.87        16.83 o                         
   3   3   3        224.64        232.19        11.99 o                         
   4   3   3        172.32        189.91        11.76 o                         
   5   3   3        581.12        594.97        24.63 o                         
   6   3   3        789.29        851.33        47.57 o                         
   7   3   3         10.08         20.52         7.07 o                         
   8   3   3        402.63        434.68        32.59 o                         
  -7   4   3        672.01        677.98        43.85 o                         
  -1   4   3        612.78        558.84        50.73 o                         
   0   4   3        311.10        301.52        14.62 o                         
   1   4   3        640.05        617.61        26.52 o                         
   2   4   3        222.97        225.79        14.21 o                         
   4   4   3        847.01        948.78        55.08 o                         
   5   4   3        635.36        679.77        45.61 o                         
   6   4   3        533.31        561.24        40.95 o                         
   7   4   3         78.58        100.17        16.42 o                         
   8   4   3         36.94         40.56        10.36 o                         
  -2   5   3       1051.00       1175.32        61.99 o                         
  -1   5   3        254.69        280.79        26.58 o                         
   0   5   3        339.14        374.81        34.40 o                         
   1   5   3        574.96        591.41        28.15 o                         
   2   5   3         37.53         51.28         7.73 o                         
   3   5   3         29.88         33.00         9.49 o                         
   4   5   3         18.89         24.96         5.73 o                         
   5   5   3        217.48        238.71        28.82 o                         
   6   5   3        126.74        129.39        21.57 o                         
   7   5   3         35.62         46.45        12.79 o                         
   8   5   3        291.85        308.03        33.64 o                         
  -7   6   3        136.97        138.65        25.03 o                         
  -3   6   3         60.62         74.85        16.32 o                         
  -2   6   3         32.36         26.76         9.69 o                         
  -1   6   3        198.27        207.87        26.01 o                         
   0   6   3        138.83        161.45        22.34 o                         
   1   6   3         30.16         25.25         5.43 o                         
   2   6   3         40.04         44.66        10.85 o                         
   3   6   3        515.02        553.73        40.89 o                         
   4   6   3        247.49        263.12        28.56 o                         
   5   6   3        130.05        145.09        15.91 o                         
   6   6   3        124.93        126.48        22.98 o                         
   7   6   3         46.11         58.16        15.87 o                         
   8   6   3          9.62         12.61         9.66 o                         
  -5   7   3          6.87         -0.36         7.15 o                         
  -4   7   3          3.59          5.50         6.87 o                         
  -3   7   3         59.30         59.48        14.78 o                         
  -2   7   3        356.95        423.99        42.57 o                         
  -1   7   3        108.05        133.08        22.34 o                         
   0   7   3         43.85         43.90        12.88 o                         
   1   7   3        154.39        162.30        16.78 o                         
   2   7   3         25.29         23.15         9.50 o                         
   3   7   3          3.52          6.74         8.97 o                         
   4   7   3         21.43         23.14         7.56 o                         
   5   7   3         54.21         48.25        24.57 o                         
  -8  -6   4          2.79         -0.18         3.65 o                         
  -7  -6   4        193.46        122.84        23.86 o                         
  -6  -6   4        146.89        165.38        23.61 o                         
  -5  -6   4         29.42         37.58        11.30 o                         
  -4  -6   4         80.17         72.29        13.66 o                         
  -3  -6   4         89.95         71.65        12.90 o                         
 -10  -5   4         11.28          4.08         6.47 o                         
  -9  -5   4         56.10         70.56        16.31 o                         
  -8  -5   4         50.37         22.03         9.97 o                         
  -7  -5   4         39.09         35.88        11.57 o                         
  -6  -5   4          8.25          6.78         4.18 o                         
  -5  -5   4        364.06        387.32        34.67 o                         
  -4  -5   4        535.89        534.89        39.03 o                         
  -3  -5   4          0.37          4.80         4.51 o                         
  -2  -5   4        453.65        427.41        29.12 o                         
  -1  -5   4       1013.49        914.21        44.38 o                         
   0  -5   4         50.40         39.92         6.91 o                         
   1  -5   4        181.40        158.58        13.06 o                         
   2  -5   4         33.59         26.43         4.67 o                         
   6  -5   4        470.71        508.34        38.53 o                         
   7  -5   4         22.31         29.12         9.52 o                         
   8  -5   4         72.99         65.22        15.22 o                         
   9  -5   4         50.09         65.00        16.37 o                         
  10  -5   4         16.99          7.66         7.01 o                         
 -10  -4   4         51.40         40.26        12.81 o                         
  -9  -4   4        113.09        101.79        19.79 o                         
  -8  -4   4         13.20         22.96         9.24 o                         
  -7  -4   4        587.82        656.74        48.62 o                         
  -6  -4   4        408.33        432.09        36.70 o                         
  -5  -4   4        124.09        133.30        18.17 o                         
  -4  -4   4         84.88        100.80        14.29 o                         
  -3  -4   4        294.45        301.43        23.92 o                         
  -2  -4   4        357.82        383.82        25.50 o                         
  -1  -4   4         44.83         50.58         8.16 o                         
   0  -4   4        643.84        622.98        30.70 o                         
   1  -4   4       1628.74       1579.50        58.51 o                         
   4  -4   4        564.83        437.95        24.68 o                         
   7  -4   4         37.72         38.66        10.78 o                         
   8  -4   4        149.62        161.83        23.07 o                         
   9  -4   4         62.86         79.02        16.14 o                         
  10  -4   4         43.68         32.48        12.07 o                         
  11  -4   4        129.57        144.16        26.66 o                         
 -11  -3   4        109.95        138.62        26.23 o                         
 -10  -3   4        138.94        200.43        28.26 o                         
  -9  -3   4        250.83        249.74        29.91 o                         
  -8  -3   4        184.25        178.94        24.74 o                         
  -7  -3   4        303.40        345.25        32.82 o                         
  -6  -3   4         12.50         14.35         5.28 o                         
  -5  -3   4        501.76        499.98        35.08 o                         
  -4  -3   4        521.41        516.32        32.82 o                         
  -3  -3   4         90.29        102.53        12.79 o                         
  -2  -3   4       1599.05       1594.42        62.37 o                         
  -1  -3   4       1662.69       1688.33        62.97 o                         
   4  -3   4        465.98        377.92        23.32 o                         
   7  -3   4         81.60         78.34        13.52 o                         
   8  -3   4        462.10        463.20        38.88 o                         
   9  -3   4        190.62        196.79        26.50 o                         
  10  -3   4          4.89          5.95         5.91 o                         
  11  -3   4          1.65          3.74         5.27 o                         
  12  -3   4          8.18          6.39         6.26 o                         
 -12  -2   4          3.94         -0.19         3.85 o                         
 -11  -2   4          3.81          6.92         6.54 o                         
 -10  -2   4         95.07         97.60        18.95 o                         
  -9  -2   4        433.80        439.43        39.99 o                         
  -8  -2   4         42.79         57.90        13.78 o                         
  -7  -2   4        761.17        856.40        52.09 o                         
  -6  -2   4        962.73       1012.76        53.81 o                         
  -5  -2   4         21.68         15.12         4.88 o                         
  -4  -2   4        984.31       1022.30        48.57 o                         
  -3  -2   4       1448.46       1516.96        60.24 o                         
  -2  -2   4        302.85        308.54        20.17 o                         
  -1  -2   4         92.76         86.90         8.45 o                         
   0  -2   4       1010.67        950.29        35.38 o                         
   4  -2   4       2017.16       1926.72        72.18 o                         
   7  -2   4        253.17        238.69        17.76 o                         
   8  -2   4        511.48        491.19        27.15 o                         
   9  -2   4        116.84        121.52        13.69 o                         
  10  -2   4         18.29         35.90        12.51 o                         
  11  -2   4        167.04        178.12        27.28 o                         
  12  -2   4          4.95         14.66        10.14 o                         
 -12  -1   4        168.80        131.26        24.47 o                         
 -11  -1   4         50.34         48.27        13.69 o                         
 -10  -1   4         55.19         59.06        14.35 o                         
  -9  -1   4        212.55        217.74        26.48 o                         
  -8  -1   4        212.95        230.62        25.86 o                         
  -7  -1   4        191.49        178.81        20.73 o                         
  -6  -1   4         20.24         10.84         4.82 o                         
  -5  -1   4        840.43        760.44        40.89 o                         
  -4  -1   4        985.97       1042.24        47.09 o                         
  -3  -1   4         21.53         23.31         3.83 o                         
  -2  -1   4       4642.72       4318.94       136.17 o                         
  -1  -1   4       1406.40       1343.20        52.99 o                         
   0  -1   4        937.65        876.71        39.72 o                         
   1  -1   4        884.56        860.06        27.42 o                         
   2  -1   4       1383.54       1338.22        30.20 o                         
   3  -1   4         77.16         71.22         5.29 o                         
   4  -1   4         97.43         74.09        10.07 o                         
   7  -1   4        294.38        284.55        25.92 o                         
   8  -1   4        886.23        964.79        56.13 o                         
   9  -1   4        169.63        197.97        24.76 o                         
  10  -1   4          4.76         -0.40         8.08 o                         
  11  -1   4         34.91         26.15         9.59 o                         
  12  -1   4         27.56         26.67        11.80 o                         
 -13   0   4          6.12          3.88         4.99 o                         
 -12   0   4          0.51          3.11         4.57 o                         
 -11   0   4          0.67          3.43         4.54 o                         
 -10   0   4        219.51        220.51        27.87 o                         
  -9   0   4        351.42        346.64        33.95 o                         
  -8   0   4          2.35         -0.41         8.11 o                         
  -7   0   4       1181.48       1227.97        60.94 o                         
  -6   0   4        706.21        513.55        72.44 o                         
  -5   0   4         91.40         96.71         6.62 o                         
  -4   0   4        261.01        252.35        11.41 o                         
  -3   0   4       1164.70       1359.61        28.80 o                         
  -2   0   4       1261.92       1303.58        62.85 o                         
  -1   0   4       1418.71       1389.31        82.39 o                         
   0   0   4       3486.29       3066.03       227.77 o                         
   1   0   4       9939.99       8586.24       436.30 o                         
   2   0   4         62.24         54.13         5.46 o                         
   3   0   4       1256.98       1186.17        34.43 o                         
   4   0   4       1221.40       1120.52        33.39 o                         
   5   0   4         12.28         15.58         3.09 o                         
   6   0   4        139.44        146.61        19.50 o                         
   7   0   4         97.80        105.90         7.34 o                         
   8   0   4        559.69        607.60        25.24 o                         
   9   0   4        500.03        446.67        39.15 o                         
  10   0   4         29.61         26.02         9.83 o                         
  11   0   4        205.69        219.46        29.21 o                         
  12   0   4          5.76         10.27         6.18 o                         
 -13   1   4          4.81          5.02         3.98 o                         
 -12   1   4        185.61        123.60        23.82 o                         
 -11   1   4         59.16         69.20        15.82 o                         
 -10   1   4         55.30         48.64        12.62 o                         
  -9   1   4        192.28        189.90        23.57 o                         
  -8   1   4        109.49        133.04        18.76 o                         
  -7   1   4        180.63        175.37        10.15 o                         
  -6   1   4          7.90          9.80         1.63 o                         
  -5   1   4       1064.83       1198.06        37.86 o                         
  -4   1   4       1079.04       1094.25        25.22 o                         
  -3   1   4         20.83         23.91         2.75 o                         
  -2   1   4       4417.93       4167.47       108.20 o                         
  -1   1   4       1541.52       1571.98        41.79 o                         
   0   1   4        965.99        994.88        32.89 o                         
   1   1   4        908.69        926.50        22.15 o                         
   2   1   4       1053.30       1155.21        33.92 o                         
   3   1   4         82.23         80.91         7.76 o                         
   4   1   4         96.90         82.48         7.44 o                         
   5   1   4        857.25        927.86        31.26 o                         
   6   1   4       2488.18       2595.52        55.80 o                         
   7   1   4        302.00        345.01        21.00 o                         
   8   1   4        875.85        927.19        34.80 o                         
   9   1   4        147.27        143.79        16.94 o                         
  10   1   4          1.09         -0.26         5.13 o                         
  11   1   4         33.49         29.79        12.25 o                         
  12   1   4         20.62          8.77         5.44 o                         
 -12   2   4          4.82         -0.26         5.25 o                         
 -11   2   4          3.82          8.66         6.92 o                         
 -10   2   4         87.25         76.67        15.13 o                         
  -9   2   4        418.92        407.26        34.33 o                         
  -8   2   4         34.52         36.58         9.25 o                         
  -7   2   4        743.60        853.10        32.15 o                         
  -6   2   4        887.42        931.33        30.00 o                         
  -5   2   4         16.49         14.39         3.21 o                         
  -4   2   4        913.73        927.63        77.79 o                         
  -3   2   4       1407.36       1503.86        32.84 o                         
  -2   2   4        267.30        296.62        21.03 o                         
  -1   2   4         66.69         69.94         9.79 o                         
   0   2   4        918.86        916.27        42.87 o                         
   1   2   4       2308.20       2143.79        42.61 o                         
   2   2   4       1322.53       1479.65        33.92 o                         
   3   2   4        408.09        395.27        26.58 o                         
   4   2   4       2019.92       2149.81        56.51 o                         
   5   2   4          3.94          3.57         4.44 o                         
   6   2   4         88.63         82.14         8.90 o                         
   7   2   4        265.08        294.30        18.00 o                         
   8   2   4        510.11        541.71        25.89 o                         
   9   2   4        117.09        128.93        12.23 o                         
  10   2   4         21.21         19.45         9.06 o                         
  -9   3   4        261.02        300.05        27.53 o                         
  -8   3   4        129.89        129.45        16.21 o                         
  -7   3   4        315.13        308.71        16.60 o                         
  -6   3   4         15.14         13.13         3.34 o                         
  -5   3   4        570.37        568.18        33.32 o                         
  -4   3   4        476.02        466.83        18.58 o                         
  -3   3   4         89.59         88.88         6.64 o                         
  -2   3   4       1555.35       1552.34        50.50 o                         
  -1   3   4       1796.30       1881.06        47.59 o                         
   0   3   4        795.45        845.17        23.06 o                         
   1   3   4       1892.77       1898.26        35.96 o                         
   2   3   4        639.71        700.02        25.83 o                         
   3   3   4        622.72        660.51        23.88 o                         
   4   3   4        464.89        496.88        21.47 o                         
   5   3   4        395.22        412.47        20.30 o                         
   6   3   4        894.65        968.70        35.49 o                         
   7   3   4        111.60        109.86        10.97 o                         
   8   3   4        427.56        434.08        23.98 o                         
   9   3   4        193.28        187.46        21.47 o                         
  -7   4   4        563.66        520.33        37.80 o                         
  -6   4   4        416.68        422.32        33.40 o                         
  -5   4   4        128.04         96.75        16.67 o                         
  -4   4   4        129.27        116.77         6.82 o                         
  -2   4   4        297.34        270.32        18.87 o                         
  -1   4   4         37.55         35.66         4.78 o                         
   0   4   4        637.76        601.91        57.66 o                         
   1   4   4       1579.93       1506.30        52.81 o                         
   2   4   4         42.34         35.62         4.62 o                         
   3   4   4       1079.72       1143.06        48.05 o                         
   4   4   4        624.95        704.84        46.32 o                         
   5   4   4         28.05         22.21         8.07 o                         
   6   4   4         83.38        100.63        17.15 o                         
   7   4   4         46.66         41.70        11.05 o                         
   8   4   4        121.97        123.05        19.20 o                         
  -7   5   4         37.96         19.83         7.86 o                         
  -6   5   4          1.95         -0.20         3.99 o                         
  -5   5   4        372.24        382.43        36.78 o                         
  -2   5   4        455.91        507.83        38.97 o                         
  -1   5   4        967.95       1049.30        58.71 o                         
   0   5   4         65.69         56.56        12.45 o                         
   1   5   4        205.89        196.90        15.05 o                         
   2   5   4         13.03         15.32         3.88 o                         
   3   5   4        239.58        249.19        18.24 o                         
   4   5   4         97.18         98.32        11.60 o                         
   5   5   4        284.19        325.68        33.87 o                         
   6   5   4        475.51        508.04        43.72 o                         
   7   5   4         25.26         22.88         8.54 o                         
   8   5   4         80.17         79.32        16.85 o                         
  -7   6   4        180.86        178.53        27.67 o                         
  -6   6   4        150.75        215.24        30.08 o                         
  -5   6   4         26.24         14.55         7.67 o                         
  -3   6   4        108.62        142.65        21.85 o                         
  -2   6   4         67.10         83.11        16.98 o                         
  -1   6   4         74.19         91.62        16.76 o                         
   0   6   4        237.82        260.27        28.99 o                         
   1   6   4        333.75        334.39        19.19 o                         
   2   6   4         34.63         32.44         7.34 o                         
   3   6   4        175.18        181.18        17.25 o                         
   4   6   4        312.28        323.53        30.87 o                         
   5   6   4         12.53          8.77         8.14 o                         
   6   6   4         44.35         39.52         8.22 o                         
   7   6   4         15.44         11.46         7.73 o                         
   8   6   4         33.15         14.74         8.20 o                         
  -5   7   4         80.85         65.51        19.51 o                         
  -4   7   4        109.89         97.62        15.41 o                         
  -3   7   4          4.61          5.93         3.32 o                         
  -2   7   4        146.06        157.87        19.11 o                         
  -1   7   4        195.01        215.01        21.82 o                         
   0   7   4          1.23         -0.15         3.10 o                         
   1   7   4         45.00         50.09        10.56 o                         
   2   7   4         29.79         25.62         7.55 o                         
   3   7   4         29.53         18.46         7.38 o                         
   4   7   4         21.43         14.07        10.68 o                         
   5   7   4         47.42         37.94        15.08 o                         
  -7  -6   5         32.52         27.16        11.07 o                         
  -6  -6   5         72.89         88.88        17.77 o                         
  -5  -6   5         41.08         43.56        11.36 o                         
  -4  -6   5         21.62         30.32         9.15 o                         
  -3  -6   5         12.61         11.65         6.11 o                         
  -9  -5   5          0.69          0.76         7.46 o                         
  -8  -5   5         16.22         21.28         9.37 o                         
  -7  -5   5        179.03        169.87        25.02 o                         
  -6  -5   5         66.42         68.69        15.25 o                         
  -5  -5   5        151.91        170.40        22.75 o                         
  -4  -5   5        883.49        830.99        50.04 o                         
  -3  -5   5        212.87        236.84        23.06 o                         
  -2  -5   5        137.99        136.55        16.21 o                         
  -1  -5   5         96.86         88.26        11.72 o                         
   0  -5   5        319.29        349.82        23.93 o                         
   1  -5   5         80.30         73.36         9.52 o                         
   2  -5   5         27.89         33.63         6.22 o                         
   7  -5   5        132.72        133.33        20.49 o                         
   8  -5   5          8.94         10.61         6.00 o                         
   9  -5   5          1.11          4.93         3.95 o                         
 -10  -4   5         24.42         23.26        10.51 o                         
  -9  -4   5        309.27        330.97        37.00 o                         
  -8  -4   5         38.31         55.26        14.13 o                         
  -7  -4   5        106.60        142.64        21.79 o                         
  -6  -4   5        152.06        153.33        20.98 o                         
  -5  -4   5        199.91        239.84        24.93 o                         
  -4  -4   5         74.91         73.49        12.67 o                         
  -3  -4   5         47.40         46.60         9.55 o                         
  -2  -4   5        548.83        543.14        33.13 o                         
  -1  -4   5        517.68        518.08        30.26 o                         
   0  -4   5        146.00        145.45        14.27 o                         
   8  -4   5        141.85        169.43        24.05 o                         
   9  -4   5        162.38        136.53        24.07 o                         
  10  -4   5          1.66          4.27         4.91 o                         
  11  -4   5        107.53         98.73        22.01 o                         
 -11  -3   5        117.04        125.27        24.00 o                         
 -10  -3   5         13.16          6.75         6.50 o                         
  -9  -3   5         60.06         74.67        17.34 o                         
  -8  -3   5          0.05          3.54         5.37 o                         
  -7  -3   5        521.46        572.35        42.78 o                         
  -6  -3   5        641.90        633.01        44.27 o                         
  -5  -3   5        132.03        114.89        15.82 o                         
  -4  -3   5       1021.88       1032.14        51.75 o                         
  -3  -3   5        359.92        359.80        26.18 o                         
  -2  -3   5        191.57        175.59        16.31 o                         
  -1  -3   5       1230.57       1178.52       136.20 o                         
   8  -3   5         46.47         47.67        12.28 o                         
   9  -3   5         38.35         48.80        12.92 o                         
  10  -3   5         73.39         67.75        17.11 o                         
  11  -3   5        123.24        117.81        23.74 o                         
 -12  -2   5         48.09         57.01        16.34 o                         
 -11  -2   5         96.22        102.13        20.88 o                         
 -10  -2   5         90.49         97.85        19.88 o                         
  -9  -2   5        336.26        347.48        36.59 o                         
  -8  -2   5        116.09        106.24        18.19 o                         
  -7  -2   5        469.37        509.87        38.18 o                         
  -6  -2   5        899.20        975.22        52.86 o                         
  -5  -2   5        357.25        394.58        29.85 o                         
  -4  -2   5        352.20        401.01        27.51 o                         
  -3  -2   5        479.94        477.99        28.84 o                         
  -2  -2   5        626.73        717.60        35.73 o                         
  -1  -2   5       1145.09       1086.31        41.10 o                         
   0  -2   5        321.94        296.66        15.11 o                         
   8  -2   5        465.37        500.11        39.12 o                         
   9  -2   5        353.93        408.34        37.65 o                         
  10  -2   5          0.94         10.59         5.70 o                         
  11  -2   5         70.00         75.13        18.10 o                         
  12  -2   5         39.17         38.37        13.12 o                         
 -12  -1   5         31.80         43.66        14.01 o                         
 -11  -1   5         98.96        110.02        20.99 o                         
 -10  -1   5          5.77          9.98         5.64 o                         
  -9  -1   5         27.50         30.90        11.19 o                         
  -8  -1   5         40.13         45.48        11.49 o                         
  -7  -1   5       1011.17       1006.31        55.11 o                         
  -6  -1   5        997.51        859.59        48.67 o                         
  -5  -1   5        146.22        138.48        15.81 o                         
  -4  -1   5       2425.92       2338.36        59.69 o                         
  -3  -1   5         90.41         69.51         6.80 o                         
  -2  -1   5        560.98        524.38        29.55 o                         
  -1  -1   5        630.89        660.84        36.56 o                         
   0  -1   5       1056.55       1055.94       108.14 o                         
   1  -1   5         23.14         18.64         3.71 o                         
   2  -1   5        853.64        812.74        25.84 o                         
   3  -1   5       2116.97       2013.00        51.80 o                         
   4  -1   5       1672.54       1641.87        65.81 o                         
   5  -1   5         80.88         87.85        11.56 o                         
   8  -1   5        271.96        283.16        28.02 o                         
   9  -1   5        139.32        169.96        22.68 o                         
  10  -1   5         48.83         56.15        14.97 o                         
  11  -1   5         91.68        120.53        22.15 o                         
  12  -1   5         20.30         30.19        12.37 o                         
 -13   0   5          3.96         -0.32         6.35 o                         
 -12   0   5         70.15         66.26        17.38 o                         
 -11   0   5        207.79        193.16        28.22 o                         
 -10   0   5        216.77        238.06        29.57 o                         
  -9   0   5        600.61        655.71        49.01 o                         
  -8   0   5        131.72        124.32        18.31 o                         
  -7   0   5        197.75        191.60        21.75 o                         
  -6   0   5       1518.68       1423.55       123.39 o                         
  -5   0   5        357.31        360.19        12.20 o                         
  -4   0   5        585.64        568.31        16.46 o                         
  -3   0   5        623.83        660.54        21.77 o                         
  -2   0   5       6666.54       6523.65       379.41 o                         
  -1   0   5       2349.31       2211.74       153.99 o                         
   0   0   5        990.74        935.23        50.42 o                         
   1   0   5       3112.52       2621.82        69.60 o                         
   2   0   5       3969.47       3732.34        83.56 o                         
   3   0   5         19.88         24.22         7.19 o                         
   4   0   5       1534.33       1480.62        59.44 o                         
   5   0   5         36.82         35.08         7.04 o                         
   6   0   5       1118.23       1103.98        49.36 o                         
   7   0   5         63.62         72.79         8.20 o                         
   8   0   5       1407.87       1514.05        48.47 o                         
   9   0   5        747.26        658.50        40.10 o                         
  10   0   5          4.60          2.40         6.22 o                         
  11   0   5        104.80        131.88        23.35 o                         
  12   0   5          3.26         -0.23         4.56 o                         
 -12   1   5         28.76         28.49        11.31 o                         
 -11   1   5         96.77         93.17        18.60 o                         
 -10   1   5          3.93         -0.22         4.45 o                         
  -9   1   5         27.85         47.61        12.17 o                         
  -8   1   5         57.00         72.26        13.68 o                         
  -7   1   5       1088.07       1023.21        31.74 o                         
  -6   1   5       1011.94       1030.80        30.35 o                         
  -5   1   5        191.30        206.72        11.41 o                         
  -4   1   5       2712.65       2592.35        65.05 o                         
  -3   1   5         62.75         43.79         7.81 o                         
  -2   1   5        563.35        549.03        26.32 o                         
  -1   1   5        429.21        453.48        18.63 o                         
   0   1   5       1181.64       1160.67        34.89 o                         
   1   1   5         60.26         62.11         4.67 o                         
   2   1   5        823.88        895.11        42.33 o                         
   3   1   5       2209.00       2265.28        83.80 o                         
   4   1   5       1786.06       1957.88        75.72 o                         
   5   1   5         90.16        111.80        13.54 o                         
   6   1   5        912.13       1045.35        51.26 o                         
   7   1   5        303.24        336.66        19.48 o                         
   8   1   5        293.61        326.09        19.18 o                         
   9   1   5        135.58        129.53        20.69 o                         
  10   1   5         30.95         24.03        10.01 o                         
  11   1   5         86.10         77.96        18.44 o                         
  12   1   5         20.54         18.86         9.76 o                         
 -12   2   5         37.25         28.28        10.63 o                         
 -11   2   5        101.39         86.74        17.01 o                         
 -10   2   5        102.48        104.63        18.35 o                         
  -9   2   5        366.68        386.13        34.11 o                         
  -8   2   5        102.42        127.42        18.27 o                         
  -7   2   5        457.39        487.20        20.51 o                         
  -6   2   5        821.82        802.27        80.08 o                         
  -5   2   5        363.26        395.79        17.63 o                         
  -4   2   5        342.27        379.28        16.56 o                         
  -3   2   5        597.90        628.58        33.93 o                         
  -2   2   5        396.89        417.72        26.87 o                         
  -1   2   5       1110.36       1059.49        48.77 o                         
   0   2   5        291.74        306.17        22.89 o                         
   1   2   5       6041.17       6165.75       135.74 o                         
   2   2   5       2174.89       2311.54        55.27 o                         
   3   2   5        131.51        127.43        14.98 o                         
   4   2   5        996.43       1062.03        51.92 o                         
   5   2   5         52.13         62.61         7.29 o                         
   6   2   5         41.80         40.18         6.43 o                         
   7   2   5        154.05        158.04        13.73 o                         
   8   2   5        465.73        522.61        26.47 o                         
   9   2   5        329.91        350.06        21.96 o                         
  10   2   5          0.59         -0.20         4.00 o                         
  11   2   5         84.03         83.19        17.73 o                         
  -8   3   5          8.94          5.12         2.84 o                         
  -7   3   5        487.30        510.12        23.29 o                         
  -6   3   5        658.81        660.59        26.02 o                         
  -5   3   5        152.88        180.30        17.41 o                         
  -4   3   5       1115.83       1078.13        33.78 o                         
  -3   3   5        413.68        409.43        20.78 o                         
  -2   3   5        189.13        176.84        13.03 o                         
  -1   3   5       1322.47       1272.26        60.53 o                         
   0   3   5       1518.20       1506.74        46.14 o                         
   1   3   5        309.40        296.90        10.56 o                         
   2   3   5        128.58        129.29         7.89 o                         
   3   3   5        886.83        854.72        29.07 o                         
   4   3   5       1111.44       1111.94        49.29 o                         
   5   3   5         24.99         23.46         4.98 o                         
   6   3   5        630.98        728.77        30.74 o                         
   7   3   5        289.64        304.66        19.63 o                         
   8   3   5         40.61         49.55         8.05 o                         
   9   3   5         37.38         40.71         7.63 o                         
  -7   4   5        102.30         95.76        15.52 o                         
  -6   4   5        104.95        129.35        17.86 o                         
  -5   4   5        189.69        184.91        22.15 o                         
  -4   4   5         78.17         69.55         6.30 o                         
  -3   4   5         87.81         89.22         8.95 o                         
  -2   4   5        407.74        348.08        30.70 o                         
  -1   4   5        543.82        474.98        23.25 o                         
   0   4   5        130.49        102.68         7.86 o                         
   1   4   5       1437.86       1463.57        37.93 o                         
   2   4   5        327.87        341.43        15.44 o                         
   3   4   5         59.50         59.79         7.55 o                         
   4   4   5         27.10         29.89        10.17 o                         
   5   4   5         87.93         81.20        15.15 o                         
   6   4   5        272.20        272.33        28.89 o                         
   7   4   5          2.90          1.02         3.31 o                         
   8   4   5        146.81        164.34        22.61 o                         
   9   4   5        156.94        163.71        23.17 o                         
  -7   5   5        182.95        176.25        23.90 o                         
  -6   5   5         70.88         81.79        16.53 o                         
  -5   5   5        151.28        152.68        22.50 o                         
  -4   5   5        901.19        908.42        59.32 o                         
  -3   5   5        172.40        168.17        23.43 o                         
  -2   5   5        148.52        143.14        14.85 o                         
  -1   5   5         75.44         76.48        11.03 o                         
   0   5   5        371.72        399.28        25.09 o                         
   1   5   5        110.83        128.22        10.66 o                         
   2   5   5         14.69         10.39         2.77 o                         
   3   5   5        403.68        415.02        65.17 o                         
   4   5   5        522.72        538.10        45.50 o                         
   5   5   5         15.78         10.43         4.86 o                         
   6   5   5        344.75        412.66        39.60 o                         
   7   5   5        146.92        131.56        22.21 o                         
   8   5   5          4.68          0.70         4.06 o                         
  -6   6   5         74.68         49.00        15.64 o                         
  -5   6   5         42.17         52.62        15.27 o                         
  -4   6   5         21.26         15.00        10.17 o                         
  -3   6   5          5.19         -0.30         5.95 o                         
  -2   6   5        142.09        171.01        18.18 o                         
  -1   6   5        177.89        201.00        19.54 o                         
   0   6   5          8.70          7.72         4.23 o                         
   1   6   5        402.44        438.24        29.23 o                         
   2   6   5        149.48        187.22        14.07 o                         
   3   6   5         17.10         14.84         4.40 o                         
   4   6   5         33.65         53.43        10.46 o                         
   5   6   5         61.18         73.60        14.34 o                         
   6   6   5         57.87         62.11        16.56 o                         
   7   6   5          0.28         -0.45         9.04 o                         
  -4   7   5        244.81        225.49        35.67 o                         
  -3   7   5         84.51         86.54        14.51 o                         
  -2   7   5          2.43          3.67         4.42 o                         
  -1   7   5         56.85         57.03        11.69 o                         
   0   7   5         48.94         62.47        11.84 o                         
   1   7   5          9.39         12.18         6.18 o                         
   2   7   5          3.25          1.85         7.87 o                         
   3   7   5         84.12         55.75        17.28 o                         
   4   7   5         80.11         90.27        22.46 o                         
  -7  -6   6          2.62         -0.21         4.16 o                         
  -6  -6   6         19.13         19.73         9.26 o                         
  -5  -6   6         24.38         32.94        10.20 o                         
  -4  -6   6        181.97        193.65        24.64 o                         
  -9  -5   6         43.72         39.53        13.00 o                         
  -8  -5   6         16.21         17.40         8.93 o                         
  -7  -5   6        206.13        230.57        30.68 o                         
  -6  -5   6        265.62        301.07        32.46 o                         
  -5  -5   6          0.53         -0.15         2.92 o                         
  -4  -5   6        140.38        132.08        18.70 o                         
  -3  -5   6        444.56        410.65        32.43 o                         
  -2  -5   6        109.19        116.24        15.55 o                         
  -1  -5   6         62.27         62.25        10.59 o                         
   0  -5   6         77.89        100.49        12.78 o                         
   1  -5   6        703.66        653.03        35.46 o                         
   2  -5   6         62.00         70.54         9.94 o                         
   8  -5   6         41.09         30.46        10.77 o                         
   9  -5   6         30.85         26.49        10.70 o                         
 -10  -4   6          4.02         12.91         8.71 o                         
  -9  -4   6        123.04        120.35        22.71 o                         
  -8  -4   6        123.11        128.40        22.74 o                         
  -7  -4   6          0.18         -0.22         4.34 o                         
  -6  -4   6         46.78         36.09        10.87 o                         
  -5  -4   6        219.85        225.85        25.23 o                         
  -4  -4   6       1044.56       1105.99        57.49 o                         
  -3  -4   6        133.71        165.48        18.63 o                         
  -2  -4   6        245.52        271.48        22.81 o                         
  -1  -4   6       1079.45       1133.13        52.17 o                         
   0  -4   6         67.57         58.75        10.49 o                         
   8  -4   6         71.40         62.32        14.52 o                         
   9  -4   6        141.81        162.31        25.54 o                         
  10  -4   6         12.79         24.94        10.47 o                         
 -11  -3   6          7.76         -0.25         5.07 o                         
 -10  -3   6         43.90         42.08        13.60 o                         
  -9  -3   6        162.23        160.02        25.69 o                         
  -8  -3   6         53.79         44.97        12.00 o                         
  -7  -3   6        241.81        248.51        27.62 o                         
  -6  -3   6        618.13        635.34        43.01 o                         
  -5  -3   6         62.01         75.10        13.22 o                         
  -4  -3   6       1042.75       1116.11        56.24 o                         
  -3  -3   6        833.93        925.33        47.38 o                         
  -2  -3   6        354.61        385.52        26.90 o                         
  -1  -3   6         66.05         61.70         8.23 o                         
   9  -3   6         15.53         15.43         7.18 o                         
  10  -3   6         13.65          8.42         6.81 o                         
  11  -3   6        114.07        107.57        22.97 o                         
 -11  -2   6        318.86        283.14        35.97 o                         
 -10  -2   6         20.89         31.81        12.68 o                         
  -9  -2   6        230.13        261.39        32.00 o                         
  -8  -2   6        158.11        166.82        22.63 o                         
  -7  -2   6         14.63         11.98         5.16 o                         
  -6  -2   6        146.57        158.26        19.45 o                         
  -5  -2   6        171.35        178.90        19.71 o                         
  -4  -2   6       1728.66       1743.53        72.77 o                         
  -3  -2   6        201.36        186.26        17.92 o                         
  -1  -2   6       1563.59       1494.27        52.71 o                         
   0  -2   6        658.25        651.46        25.08 o                         
   9  -2   6        516.43        513.08        42.68 o                         
  10  -2   6         21.25         11.79         7.36 o                         
  11  -2   6         32.45         39.60        13.56 o                         
 -12  -1   6          3.51         13.64         9.00 o                         
 -11  -1   6         17.45         17.82         9.01 o                         
 -10  -1   6         71.98         75.04        17.97 o                         
  -9  -1   6        153.22        168.42        24.08 o                         
  -8  -1   6        175.50        144.43        20.58 o                         
  -7  -1   6        455.43        430.21        34.19 o                         
  -6  -1   6       1474.33       1629.41        74.08 o                         
  -5  -1   6        209.47        192.32        12.54 o                         
  -4  -1   6       1256.57       1205.49        37.83 o                         
  -3  -1   6        303.91        272.05        21.54 o                         
  -1  -1   6        831.37        922.81        43.26 o                         
   0  -1   6       1098.06       1171.49        51.12 o                         
   1  -1   6        850.38        781.28        39.63 o                         
   2  -1   6        948.44        856.54        42.65 o                         
   3  -1   6       1503.82       1447.16        94.56 o                         
   4  -1   6       2358.90       2410.01        90.88 o                         
   5  -1   6        585.49        598.45        36.11 o                         
   6  -1   6         42.46         36.04         8.48 o                         
   9  -1   6        118.90        123.09        19.58 o                         
  10  -1   6         30.73         27.41        10.16 o                         
  11  -1   6        121.18        155.00        26.34 o                         
  12  -1   6         80.75        103.54        22.05 o                         
 -12   0   6         60.92         50.96        15.05 o                         
 -11   0   6        265.33        279.62        34.71 o                         
 -10   0   6          3.26          7.51         6.85 o                         
  -9   0   6        255.81        276.44        30.77 o                         
  -8   0   6         14.37         17.02         8.45 o                         
  -7   0   6        430.33        354.60        31.81 o                         
  -6   0   6         80.17         70.69        22.96 o                         
  -5   0   6       1142.58       1201.51        29.21 o                         
  -4   0   6       3799.34       4086.61        99.91 o                         
  -3   0   6        492.67        507.67        33.80 o                         
  -2   0   6        502.68        440.82        18.49 o                         
  -1   0   6        692.28        637.58        23.90 o                         
   0   0   6        296.84        295.26        20.33 o                         
   1   0   6        577.36        494.25        25.06 o                         
   2   0   6       1135.67       1040.72        47.11 o                         
   3   0   6        775.82        733.59        23.17 o                         
   4   0   6        361.56        363.13        24.81 o                         
   5   0   6        223.86        243.91        20.23 o                         
   6   0   6       1132.82       1161.47        53.26 o                         
   7   0   6       1073.64       1197.10        55.28 o                         
   8   0   6        100.50        111.32        11.26 o                         
   9   0   6        218.69        229.69        32.10 o                         
  10   0   6          4.60          0.21         3.30 o                         
  11   0   6         21.06         26.85         9.08 o                         
  12   0   6          2.48         16.05        10.61 o                         
 -12   1   6          4.31         -0.22         4.47 o                         
 -11   1   6         16.06         12.06         7.53 o                         
 -10   1   6         56.84         46.96        13.13 o                         
  -9   1   6        124.71        155.79        23.71 o                         
  -8   1   6        171.34        157.33        20.20 o                         
  -7   1   6        540.89        523.20        24.03 o                         
  -6   1   6       1361.12       1419.94        33.70 o                         
  -5   1   6        184.79        200.70        10.12 o                         
  -4   1   6       1186.31       1148.86        51.29 o                         
  -3   1   6        352.66        330.27        22.02 o                         
  -2   1   6        629.18        686.11        35.07 o                         
  -1   1   6        827.55        819.17        40.04 o                         
   0   1   6        901.14        891.94        42.95 o                         
   1   1   6       1009.15       1003.01        40.81 o                         
   2   1   6        849.17        906.39        44.63 o                         
   3   1   6       1727.31       1860.09        74.93 o                         
   4   1   6       2329.95       2537.58        95.84 o                         
   5   1   6        575.91        579.88        36.41 o                         
   6   1   6         35.35         57.97        11.46 o                         
   7   1   6          9.44          9.94         3.59 o                         
   8   1   6         22.18         22.38         5.09 o                         
   9   1   6        114.42        112.98        11.94 o                         
  10   1   6         30.51         20.29         8.31 o                         
  11   1   6        116.02        129.52        23.14 o                         
  12   1   6         86.66         98.76        20.91 o                         
 -12   2   6          8.91         -0.23         4.69 o                         
 -11   2   6        317.51        279.68        32.72 o                         
 -10   2   6         25.11         23.74         8.05 o                         
  -9   2   6        239.77        268.81        29.10 o                         
  -8   2   6        140.17        119.98        17.22 o                         
  -7   2   6          1.82          1.49         1.96 o                         
  -6   2   6        127.22        127.40        10.00 o                         
  -5   2   6        163.49        164.79        11.50 o                         
  -4   2   6       1823.23       1904.71        51.88 o                         
  -3   2   6        199.73        213.19        18.67 o                         
  -2   2   6       1104.55       1077.72        50.57 o                         
  -1   2   6       1479.21       1440.68        62.51 o                         
   0   2   6        725.59        757.82        41.20 o                         
   1   2   6        343.79        310.71        15.92 o                         
   2   2   6       1076.90       1104.72        25.25 o                         
   3   2   6        188.67        185.80        19.14 o                         
   4   2   6         17.00         10.62         3.53 o                         
   5   2   6        100.26         89.17        13.98 o                         
   6   2   6        919.78        924.89        35.29 o                         
   7   2   6        748.46        834.56        34.58 o                         
   8   2   6         23.53         32.79         6.47 o                         
   9   2   6        489.08        532.15        28.91 o                         
  10   2   6         15.15         18.82         8.65 o                         
  11   2   6         32.18         38.70        12.37 o                         
  12   2   6          2.03         19.65        10.39 o                         
  -8   3   6         49.88         54.76        11.55 o                         
  -7   3   6        250.49        251.39        15.89 o                         
  -6   3   6        551.11        515.48        59.68 o                         
  -5   3   6         89.41         87.61        12.95 o                         
  -4   3   6       1103.77       1117.24        36.03 o                         
  -3   3   6        931.06        992.43        52.05 o                         
  -2   3   6        261.37        266.36        24.37 o                         
  -1   3   6         67.44         68.70        12.10 o                         
   0   3   6        208.12        192.09        13.73 o                         
   1   3   6        689.71        684.78        28.30 o                         
   2   3   6        534.20        512.75        17.11 o                         
   3   3   6        848.96        886.03        29.87 o                         
   4   3   6       1114.07       1204.58        82.80 o                         
   5   3   6        116.98        124.32        11.36 o                         
   6   3   6         79.96         88.62         9.89 o                         
   7   3   6        349.40        366.56        22.56 o                         
   8   3   6         57.92         65.56         9.31 o                         
   9   3   6         14.13         13.30         4.35 o                         
  10   3   6          6.45         -0.21         4.28 o                         
  -7   4   6          2.81          2.58         2.71 o                         
  -6   4   6         37.90         25.54         8.31 o                         
  -5   4   6        151.23        165.01        20.96 o                         
  -4   4   6       1050.43       1067.16        35.06 o                         
  -3   4   6        120.67        132.62         9.63 o                         
  -2   4   6        268.99        289.31        28.25 o                         
  -1   4   6       1007.97       1007.64        38.42 o                         
   0   4   6         98.43         93.77         5.06 o                         
   1   4   6        231.38        209.91        17.92 o                         
   2   4   6        467.96        442.25        20.59 o                         
   3   4   6        406.90        382.80        15.80 o                         
   4   4   6         90.27         85.07         6.62 o                         
   5   4   6         46.25         52.29         7.17 o                         
   6   4   6        347.11        401.34        36.34 o                         
   7   4   6        120.79        129.47        20.30 o                         
   8   4   6         74.38         84.99        16.42 o                         
   9   4   6        155.93        152.88        23.14 o                         
  -7   5   6        206.31        208.51        26.73 o                         
  -6   5   6        253.42        283.54        31.61 o                         
  -5   5   6          3.50          0.90         4.41 o                         
  -4   5   6        154.47        163.45        23.18 o                         
  -3   5   6        449.29        463.54        40.61 o                         
  -2   5   6        111.84        111.09        13.17 o                         
  -1   5   6         58.77         54.29         9.14 o                         
   0   5   6         54.49         56.86        10.20 o                         
   1   5   6        728.26        755.14        36.19 o                         
   2   5   6         68.18         79.77         8.43 o                         
   3   5   6        417.40        419.97        31.07 o                         
   4   5   6        522.84        446.67        77.70 o                         
   5   5   6        101.25         91.71        11.09 o                         
   6   5   6         29.10         33.51        11.90 o                         
   7   5   6         66.23         70.73        16.61 o                         
   8   5   6         43.87         60.82        16.06 o                         
  -6   6   6         13.53         11.61         8.02 o                         
  -5   6   6         16.30         27.53        11.37 o                         
  -4   6   6        199.90        244.40        32.67 o                         
  -3   6   6         28.35         34.94         8.24 o                         
  -2   6   6        135.07        127.24        24.93 o                         
  -1   6   6        381.92        396.07        28.42 o                         
   0   6   6         39.81         38.32         8.93 o                         
   1   6   6         43.31         45.94         9.37 o                         
   2   6   6        130.10        157.92        17.63 o                         
   3   6   6         54.12         53.54        10.45 o                         
   4   6   6         10.56         28.69        10.70 o                         
   5   6   6          3.83          3.50         5.99 o                         
   6   6   6        129.39        125.33        23.79 o                         
   7   6   6         53.48         54.63        16.53 o                         
  -4   7   6         60.03         64.80        19.11 o                         
  -3   7   6         60.71         60.54        17.36 o                         
  -2   7   6          8.20          6.11         4.57 o                         
  -1   7   6          1.15         -0.18         3.54 o                         
   0   7   6         24.44         14.24         6.66 o                         
   1   7   6        102.38        121.45        16.49 o                         
   2   7   6         48.09         32.24        11.30 o                         
   3   7   6         36.64         47.97        16.30 o                         
  -7  -6   7         44.93         41.98        13.82 o                         
  -6  -6   7         40.68         35.31        11.22 o                         
  -5  -6   7         22.45         19.53         8.47 o                         
  -4  -6   7        170.91        169.58        22.93 o                         
  -3  -6   7        307.99        286.44        28.80 o                         
  -9  -5   7         53.63         51.51        15.45 o                         
  -8  -5   7         63.61         97.17        20.93 o                         
  -7  -5   7         50.18         41.00        12.74 o                         
  -6  -5   7        237.69        246.95        29.48 o                         
  -5  -5   7         53.89         43.90        11.62 o                         
  -4  -5   7          9.70          4.13         4.39 o                         
  -3  -5   7         15.01         18.86         7.32 o                         
  -2  -5   7        173.53        169.37        19.56 o                         
  -1  -5   7        157.13        177.92        19.27 o                         
   0  -5   7          0.60          1.91         2.73 o                         
   1  -5   7        251.98        252.28        21.96 o                         
   8  -5   7          3.79          0.15         4.35 o                         
   9  -5   7         63.34         64.90        16.88 o                         
 -10  -4   7         25.39         26.32        11.00 o                         
  -9  -4   7          1.72         10.25         8.09 o                         
  -8  -4   7         10.35         23.35        11.05 o                         
  -7  -4   7        138.46        144.76        22.05 o                         
  -6  -4   7        215.79        196.38        24.59 o                         
  -5  -4   7         44.15         36.37        10.38 o                         
  -4  -4   7        534.19        547.42        39.67 o                         
  -3  -4   7        406.61        471.42        33.80 o                         
  -2  -4   7        106.49        113.61        14.98 o                         
  -1  -4   7       1003.40       1018.11        51.10 o                         
   9  -4   7         46.65         42.26        13.76 o                         
  10  -4   7          8.67          2.77         3.36 o                         
 -10  -3   7         28.42         37.20        13.34 o                         
  -9  -3   7        237.50        253.10        32.61 o                         
  -8  -3   7        427.75        402.38        38.99 o                         
  -7  -3   7         67.49         73.19        15.15 o                         
  -6  -3   7        340.65        364.56        33.17 o                         
  -5  -3   7        114.65        117.65        17.09 o                         
  -4  -3   7         19.26         16.22         6.98 o                         
  -3  -3   7         80.93         79.35        12.80 o                         
  -2  -3   7        733.21        815.11        44.38 o                         
  -1  -3   7       1488.97       1242.85        49.48 o                         
   9  -3   7        276.94        327.63        35.80 o                         
  10  -3   7         51.69         46.30        14.29 o                         
  11  -3   7         33.92         21.34        11.46 o                         
 -11  -2   7        157.00        146.90        26.53 o                         
 -10  -2   7        120.58        108.64        21.72 o                         
  -9  -2   7         28.91         27.65        10.23 o                         
  -8  -2   7         25.26         25.73         9.00 o                         
  -7  -2   7         17.15         21.78         7.67 o                         
  -6  -2   7        313.72        334.51        30.02 o                         
  -5  -2   7         21.46         19.14         6.85 o                         
  -4  -2   7       1121.32       1104.80        54.85 o                         
  -3  -2   7       1457.63       1573.36        68.29 o                         
  -1  -2   7       1215.55       1226.90        44.72 o                         
   0  -2   7        446.06        438.55        18.17 o                         
   9  -2   7         73.80         48.38        12.76 o                         
  10  -2   7         29.37         47.82        13.77 o                         
  11  -2   7          4.01         -0.22         4.34 o                         
 -12  -1   7          8.56          7.92         6.31 o                         
 -11  -1   7         36.78         32.61        12.26 o                         
 -10  -1   7          6.89          1.30         3.43 o                         
  -9  -1   7        571.27        607.46        47.34 o                         
  -8  -1   7        798.38        830.40        54.24 o                         
  -7  -1   7          8.04         11.00         6.74 o                         
  -6  -1   7        451.27        382.65        44.48 o                         
  -5  -1   7        197.99        191.16        19.87 o                         
  -4  -1   7         36.61         45.87         9.66 o                         
  -2  -1   7       2104.38       2299.16        86.23 o                         
  -1  -1   7       3572.57       3825.44       129.98 o                         
   0  -1   7         50.89         43.02         8.41 o                         
   1  -1   7       1059.27       1043.22        50.28 o                         
   2  -1   7       2407.27       2078.83        82.93 o                         
   3  -1   7        266.91        301.04        42.96 o                         
   4  -1   7        526.07        497.59        33.49 o                         
   5  -1   7        397.27        417.72        30.77 o                         
   6  -1   7        108.60        101.91        15.38 o                         
   9  -1   7        533.38        638.04        48.03 o                         
  10  -1   7         56.48         65.37        17.08 o                         
  11  -1   7         90.53         61.55        17.27 o                         
 -12   0   7          0.50          6.41         6.20 o                         
 -11   0   7         50.18         79.88        19.64 o                         
 -10   0   7         48.08         58.07        15.00 o                         
  -9   0   7          0.07          8.05         6.89 o                         
  -8   0   7        162.60        109.90        20.97 o                         
  -7   0   7         35.78         65.33        12.87 o                         
  -6   0   7        904.10        844.15       139.19 o                         
  -5   0   7        111.46        131.75         8.22 o                         
  -4   0   7       3984.98       4089.34       178.20 o                         
  -3   0   7        986.45        970.82        43.74 o                         
  -2   0   7        299.60        304.34        21.32 o                         
  -1   0   7        241.52        204.65        17.37 o                         
   0   0   7        329.57        350.00        24.31 o                         
   1   0   7        605.83        578.63        18.24 o                         
   2   0   7         59.12         50.52         8.59 o                         
   3   0   7        507.21        432.01        16.78 o                         
   4   0   7       1223.12       1188.64        61.36 o                         
   5   0   7         18.38         31.35         7.55 o                         
   6   0   7       1392.80       1491.33        66.25 o                         
   7   0   7        965.65       1071.07        53.90 o                         
   8   0   7         86.26         85.99        13.53 o                         
   9   0   7         45.56         31.79        16.43 o                         
  10   0   7         18.73         12.13         6.74 o                         
  11   0   7          2.57          6.60         7.19 o                         
  12   0   7          1.60          3.31         3.41 o                         
 -12   1   7          1.59          8.68         6.99 o                         
 -11   1   7         40.62         49.54        14.74 o                         
 -10   1   7          7.56          9.57         6.14 o                         
  -9   1   7        584.21        641.47        47.27 o                         
  -8   1   7        801.62        740.92        49.07 o                         
  -7   1   7          6.96          6.39         2.24 o                         
  -6   1   7        433.82        463.91        20.36 o                         
  -5   1   7        172.87        182.83        19.27 o                         
  -4   1   7         64.99         59.38         9.56 o                         
  -3   1   7        140.34        157.21        16.13 o                         
  -2   1   7       2235.53       2316.72        87.74 o                         
  -1   1   7       3487.79       3432.89       119.41 o                         
   0   1   7         53.56         50.25         9.64 o                         
   1   1   7       1088.82       1167.81        73.48 o                         
   2   1   7       2481.97       2705.47       101.09 o                         
   3   1   7        254.37        264.28        38.23 o                         
   4   1   7        483.07        537.51        35.97 o                         
   5   1   7        374.83        430.10        32.08 o                         
   6   1   7        156.34        189.25        21.23 o                         
   7   1   7         21.36         17.16         6.57 o                         
   8   1   7        130.72        136.14        13.80 o                         
   9   1   7        556.82        548.99        28.64 o                         
  10   1   7         53.93         53.33        13.40 o                         
  11   1   7         99.92        104.69        21.26 o                         
  12   1   7         37.85         40.73        13.58 o                         
 -11   2   7        160.51        174.69        25.86 o                         
 -10   2   7        110.40        104.12        19.53 o                         
  -9   2   7         32.76         20.74         8.42 o                         
  -8   2   7         37.93         30.11         9.21 o                         
  -7   2   7         67.29         74.74         8.21 o                         
  -6   2   7        332.75        310.52        17.33 o                         
  -5   2   7         13.32         14.91         4.10 o                         
  -4   2   7       1102.88       1064.59       122.45 o                         
  -3   2   7       1538.91       1597.31        69.02 o                         
  -2   2   7         15.33         14.87         6.38 o                         
  -1   2   7       1288.10       1419.59        64.45 o                         
   0   2   7        344.54        348.31        27.32 o                         
   1   2   7        355.03        358.66        18.02 o                         
   2   2   7        100.45        103.93         9.23 o                         
   3   2   7        620.35        607.94        44.70 o                         
   4   2   7        477.22        516.19        36.60 o                         
   5   2   7         34.04         40.30        10.69 o                         
   6   2   7        664.82        700.32        44.62 o                         
   7   2   7        472.11        521.87        33.54 o                         
   8   2   7         52.57         59.84         9.23 o                         
   9   2   7         85.36         98.05        29.96 o                         
  10   2   7         23.68         35.06        11.79 o                         
  11   2   7          0.42         -0.33         6.61 o                         
  12   2   7         23.01         35.82        12.65 o                         
  -8   3   7        439.29        414.03        33.70 o                         
  -7   3   7         72.72         67.44         8.49 o                         
  -6   3   7        318.35        333.73        22.99 o                         
  -5   3   7        106.34        110.88        10.25 o                         
  -4   3   7         34.94         34.28         5.56 o                         
  -3   3   7         97.10        100.33        15.14 o                         
  -2   3   7        633.57        713.45        43.73 o                         
  -1   3   7       1442.35       1484.83        69.96 o                         
   0   3   7         66.00         59.50         7.42 o                         
   1   3   7        741.87        706.22        29.69 o                         
   2   3   7        938.34        909.90        68.34 o                         
   3   3   7          1.35          0.86         3.14 o                         
   4   3   7        532.51        585.35        41.68 o                         
   5   3   7        310.26        366.47        20.51 o                         
   6   3   7         38.74         40.49         7.39 o                         
   7   3   7         21.62         18.63         6.22 o                         
   8   3   7         56.42         66.80        10.00 o                         
   9   3   7        268.15        270.69        23.36 o                         
  10   3   7         52.71         53.69        13.00 o                         
  11   3   7         32.72         26.85         9.59 o                         
  -7   4   7        131.25        142.47        19.12 o                         
  -6   4   7        229.23        213.84        24.59 o                         
  -5   4   7         32.12         34.60         9.70 o                         
  -4   4   7        510.06        529.77        40.68 o                         
  -3   4   7        441.37        453.89        37.30 o                         
  -2   4   7        105.11         97.63        16.93 o                         
  -1   4   7       1107.33       1034.92        58.31 o                         
   0   4   7        378.12        392.82        23.54 o                         
   1   4   7        483.05        480.55        25.90 o                         
   2   4   7        216.65        198.68        16.41 o                         
   3   4   7        224.37        230.44        15.62 o                         
   4   4   7        408.00        417.98        53.37 o                         
   5   4   7          7.37         13.41         5.39 o                         
   6   4   7        180.35        186.31        25.11 o                         
   7   4   7        335.15        360.44        35.36 o                         
   8   4   7         17.86          5.17         4.71 o                         
   9   4   7         51.77         67.13        16.28 o                         
  -6   5   7        233.22        247.74        29.97 o                         
  -5   5   7         47.51         50.71        13.88 o                         
  -4   5   7         17.35         20.95         9.10 o                         
  -3   5   7          6.94         16.31         9.21 o                         
  -2   5   7        177.55        180.73        17.47 o                         
  -1   5   7        139.53        167.97        16.05 o                         
   0   5   7          1.04          1.18         3.20 o                         
   1   5   7        245.98        272.14        20.74 o                         
   2   5   7        265.17        288.84        38.28 o                         
   3   5   7         33.45         31.44         5.90 o                         
   4   5   7        109.20        121.27        21.76 o                         
   5   5   7        123.24        137.32        23.19 o                         
   6   5   7         46.77         58.56        14.90 o                         
   7   5   7          9.13         10.25         7.81 o                         
   8   5   7         11.88          9.48         5.81 o                         
  -6   6   7         40.29         41.00        12.69 o                         
  -5   6   7         16.25         25.02        11.62 o                         
  -4   6   7        177.38        194.81        29.77 o                         
  -3   6   7        285.02        288.01        24.67 o                         
  -2   6   7         15.44         22.55         7.69 o                         
  -1   6   7        146.57        144.82        16.94 o                         
   0   6   7         79.81         95.66        13.63 o                         
   1   6   7         16.29         16.20         6.81 o                         
   2   6   7          2.16         -0.12         3.10 o                         
   3   6   7        120.67        155.33        26.52 o                         
   4   6   7        216.38        264.08        35.42 o                         
   5   6   7         38.72         36.88        14.46 o                         
   6   6   7         38.89         49.39        15.41 o                         
   7   6   7         82.01         67.40        17.81 o                         
  -3   7   7          6.36          6.80         6.30 o                         
  -2   7   7         43.30         54.04        17.19 o                         
  -1   7   7         83.23         88.47        21.97 o                         
   0   7   7          2.72         -0.41         8.11 o                         
  -6  -6   8        188.02        166.43        25.97 o                         
  -5  -6   8         37.17         36.46        11.40 o                         
  -4  -6   8         28.33         19.49         7.62 o                         
  -3  -6   8        121.72        105.85        17.32 o                         
  -8  -5   8        115.23        119.54        23.25 o                         
  -7  -5   8         48.36         56.13        15.02 o                         
  -6  -5   8          6.01         11.27         7.54 o                         
  -5  -5   8         32.21         30.76        10.08 o                         
  -4  -5   8         73.31         55.61        13.47 o                         
  -3  -5   8        291.49        280.26        28.11 o                         
  -2  -5   8         11.40         14.21         6.93 o                         
  -1  -5   8        661.86        644.61        41.09 o                         
   0  -5   8        175.13        213.12        21.88 o                         
  -9  -4   8         26.73         21.40         9.53 o                         
  -8  -4   8         49.20         45.17        13.37 o                         
  -7  -4   8         24.06         22.31        10.31 o                         
  -6  -4   8        382.76        317.18        35.38 o                         
  -5  -4   8         97.75         95.18        16.61 o                         
  -4  -4   8        215.85        239.26        25.65 o                         
  -3  -4   8        493.67        545.59        38.02 o                         
  -2  -4   8        148.94        160.91        19.07 o                         
  -1  -4   8         54.48         62.32        11.73 o                         
   9  -4   8         16.95         24.64        10.61 o                         
  10  -4   8         11.95         10.40         7.83 o                         
 -10  -3   8         46.93         48.47        15.85 o                         
  -9  -3   8         67.49         63.41        14.79 o                         
  -8  -3   8        249.50        239.10        29.39 o                         
  -7  -3   8         41.63         20.83        10.37 o                         
  -6  -3   8         37.09         32.15         9.71 o                         
  -5  -3   8         42.00         40.51        10.83 o                         
  -4  -3   8        103.87        122.90        16.65 o                         
  -3  -3   8        430.77        453.98        33.31 o                         
  -1  -3   8       1442.93       1161.78        46.14 o                         
  10  -3   8         95.95        113.82        22.06 o                         
 -11  -2   8         20.87         12.39         9.25 o                         
 -10  -2   8          9.93         -0.49         9.78 o                         
  -9  -2   8         33.29         29.76        10.78 o                         
  -8  -2   8         28.69         24.75         9.34 o                         
  -7  -2   8         28.46         30.37         9.79 o                         
  -6  -2   8       1042.03       1163.65        63.49 o                         
  -5  -2   8        761.20        823.68        48.75 o                         
  -4  -2   8        439.83        517.31        35.76 o                         
  10  -2   8          8.52          8.33         6.16 o                         
  11  -2   8         25.11          6.19         6.99 o                         
 -11  -1   8         54.85         68.20        18.13 o                         
 -10  -1   8         62.01         61.90        16.45 o                         
  -9  -1   8        184.54        253.17        30.68 o                         
  -8  -1   8        721.63        744.75        51.73 o                         
  -7  -1   8         61.92         76.79        14.35 o                         
  -6  -1   8        120.31         91.98        15.08 o                         
  -5  -1   8         45.38         47.40        10.35 o                         
  -4  -1   8        358.44        337.78        27.61 o                         
  -2  -1   8       1140.62       1191.53        55.59 o                         
  -1  -1   8       2926.13       3119.94       113.28 o                         
   0  -1   8       1041.93       1078.08        52.76 o                         
   1  -1   8        226.70        200.42        19.76 o                         
   2  -1   8       1267.50       1056.72        53.44 o                         
   3  -1   8        447.37        459.37        32.79 o                         
   4  -1   8         73.38         70.10        12.59 o                         
   5  -1   8         24.22         20.84         6.93 o                         
   6  -1   8        365.80        373.90        31.10 o                         
   7  -1   8        405.70        371.75        31.12 o                         
  10  -1   8        186.32        200.19        27.81 o                         
  11  -1   8          7.72         19.31         9.93 o                         
 -12   0   8          8.49          3.03         4.03 o                         
 -11   0   8         12.01          3.86         5.21 o                         
 -10   0   8          9.98         12.83         6.03 o                         
  -9   0   8         19.19         22.21         7.73 o                         
  -8   0   8          1.36         12.31         8.54 o                         
  -7   0   8        119.92        136.11        18.87 o                         
  -6   0   8       1100.38       1082.97        37.10 o                         
  -5   0   8        753.38        837.19        31.07 o                         
  -4   0   8        120.23        154.90        15.41 o                         
  -3   0   8         87.70         60.84        10.13 o                         
  -2   0   8          6.83          1.88         2.50 o                         
  -1   0   8         29.00         28.47         6.80 o                         
   0   0   8         26.90         18.18         5.55 o                         
   1   0   8       1208.02       1064.71        29.62 o                         
   2   0   8        289.85        221.96        20.75 o                         
   3   0   8        218.62        224.71        21.02 o                         
   4   0   8       1059.87        932.97        46.67 o                         
   5   0   8        492.58        460.53        67.05 o                         
   6   0   8         41.30         63.14        11.87 o                         
   7   0   8          2.28          2.32         3.74 o                         
   8   0   8         13.90         22.77         8.10 o                         
   9   0   8          0.72          2.99         3.38 o                         
  10   0   8          0.49          6.76         6.62 o                         
  11   0   8         22.72          9.77         7.53 o                         
 -12   1   8         14.65         15.38        10.24 o                         
 -11   1   8         55.25         36.94        12.81 o                         
 -10   1   8         61.99         64.21        16.13 o                         
  -9   1   8        188.34        224.47        27.87 o                         
  -8   1   8        674.74        705.71        48.14 o                         
  -7   1   8         32.18         35.23         8.75 o                         
  -6   1   8        120.93        122.47        10.38 o                         
  -5   1   8         71.38         85.86         8.73 o                         
  -4   1   8        376.12        455.94        31.10 o                         
  -3   1   8        638.54        779.50        43.52 o                         
  -2   1   8       1066.34       1254.58        59.08 o                         
  -1   1   8       2820.94       2883.76       108.55 o                         
   0   1   8        918.59        899.41        48.21 o                         
   1   1   8        239.97        238.51        13.06 o                         
   2   1   8       1183.11       1181.41        59.37 o                         
   3   1   8        431.60        498.78        35.85 o                         
   4   1   8         80.36         67.92        18.95 o                         
   5   1   8         30.46         36.76        10.16 o                         
   6   1   8        321.10        369.50        32.25 o                         
   7   1   8        374.90        385.83        32.10 o                         
   8   1   8          8.27          4.90         4.92 o                         
   9   1   8        279.27        284.32        20.33 o                         
  10   1   8        168.52        121.87        21.39 o                         
  11   1   8          5.23          8.61         6.62 o                         
  12   1   8         15.15         24.89        10.77 o                         
 -11   2   8         25.29         31.52        11.79 o                         
 -10   2   8         13.73          4.70         5.63 o                         
  -9   2   8         32.44         36.02        10.50 o                         
  -8   2   8         23.37         13.99         7.78 o                         
  -7   2   8         58.87         60.01         8.06 o                         
  -6   2   8       1065.01       1159.65        40.23 o                         
  -5   2   8        754.89        784.55        30.95 o                         
  -4   2   8        440.58        483.47        32.98 o                         
  -3   2   8        814.42        821.01        45.98 o                         
  -2   2   8        104.58        114.64        16.69 o                         
  -1   2   8        208.15        198.28        21.15 o                         
   0   2   8        149.89        155.64        11.69 o                         
   1   2   8        834.90        796.21        29.91 o                         
   2   2   8        851.85        895.25        63.03 o                         
   3   2   8        111.43        107.96        16.31 o                         
   4   2   8        630.95        668.33        43.82 o                         
   5   2   8        516.19        583.20        40.96 o                         
   6   2   8         55.45         46.07        11.42 o                         
   7   2   8        326.88        342.05        21.90 o                         
   8   2   8         97.23         89.07        11.67 o                         
   9   2   8         33.43         39.51         8.07 o                         
  10   2   8         12.42          7.14         5.70 o                         
  11   2   8         30.23         34.94        12.39 o                         
  -8   3   8        249.50        243.14        25.44 o                         
  -7   3   8         40.38         35.30         6.24 o                         
  -6   3   8         41.53         38.33         6.73 o                         
  -5   3   8         51.75         68.31         8.20 o                         
  -4   3   8        100.13        108.66        16.52 o                         
  -3   3   8        452.88        443.82        34.73 o                         
  -2   3   8         89.40         72.87        14.15 o                         
  -1   3   8       1366.95       1506.93        72.75 o                         
   0   3   8        492.72        467.73        43.56 o                         
   1   3   8        229.62        205.61        15.45 o                         
   2   3   8        347.15        350.30        21.02 o                         
   3   3   8         94.08        106.00        16.80 o                         
   4   3   8        112.87         93.00        11.44 o                         
   5   3   8         37.01         44.10        12.49 o                         
   6   3   8        183.33        192.65        18.98 o                         
   7   3   8        156.36        174.45        15.86 o                         
   8   3   8         22.19         21.63         6.37 o                         
   9   3   8        180.27        172.66        17.07 o                         
  10   3   8         84.47         68.42        16.37 o                         
  11   3   8         13.24          7.50         5.73 o                         
  -7   4   8         18.15         21.83         8.26 o                         
  -6   4   8        371.83        351.49        32.84 o                         
  -5   4   8         84.42        106.85        18.07 o                         
  -4   4   8        234.14        243.88        27.35 o                         
  -3   4   8        524.28        574.38        44.08 o                         
  -2   4   8        172.38        217.42        26.14 o                         
  -1   4   8         47.20         59.10         8.53 o                         
   0   4   8         56.34         59.54        10.17 o                         
   1   4   8        698.13        720.14        33.64 o                         
   2   4   8        388.68        361.67        23.11 o                         
   3   4   8         31.80         35.56         5.35 o                         
   4   4   8        585.32        618.45        47.79 o                         
   5   4   8        172.65        196.59        25.22 o                         
   6   4   8         28.70         25.20         9.82 o                         
   7   4   8        132.14        139.99        23.29 o                         
   8   4   8         67.61         61.10        15.43 o                         
   9   4   8         14.43         20.40         9.53 o                         
  -6   5   8          6.96          4.33         4.92 o                         
  -5   5   8         34.72         21.17         9.06 o                         
  -4   5   8         95.97         91.84        18.66 o                         
  -3   5   8        315.87        388.94        39.39 o                         
  -2   5   8          3.50          6.52        17.46 o                         
  -1   5   8        631.74        659.43        35.51 o                         
   0   5   8        136.43        147.23        15.49 o                         
   1   5   8         75.46         77.90        11.42 o                         
   2   5   8        207.87        217.60        19.23 o                         
   3   5   8        139.71        137.78        23.58 o                         
   4   5   8         42.23         43.38        14.97 o                         
   5   5   8          6.49          5.15         9.59 o                         
   6   5   8        101.68         82.28        18.16 o                         
   7   5   8         79.14         94.84        20.65 o                         
   8   5   8          0.43          8.44         7.08 o                         
  -6   6   8        188.41        202.42        30.23 o                         
  -5   6   8         35.58         38.84        13.96 o                         
  -4   6   8         27.93         36.23         9.30 o                         
  -3   6   8        122.27        122.35        16.37 o                         
  -2   6   8         36.58         33.49         8.86 o                         
  -1   6   8         20.01         14.92         6.52 o                         
   0   6   8         48.44         46.73        12.72 o                         
   1   6   8        161.87        152.53        17.76 o                         
   2   6   8        137.25        146.97        17.35 o                         
   3   6   8          0.31          2.55         6.43 o                         
   4   6   8        147.41        161.44        28.27 o                         
   5   6   8         83.91        107.66        23.14 o                         
   6   6   8          6.97          9.50         7.33 o                         
  -5  -6   9        103.88         73.62        16.57 o                         
  -4  -6   9         10.66          6.58         3.55 o                         
  -3  -6   9         15.48          7.47         4.77 o                         
  -8  -5   9         24.57         17.55         9.91 o                         
  -7  -5   9         60.84         71.06        16.91 o                         
  -6  -5   9         85.00         62.52        17.19 o                         
  -5  -5   9         20.17         26.33         9.83 o                         
  -4  -5   9         77.42         90.92        16.80 o                         
  -3  -5   9        284.03        281.93        29.31 o                         
  -2  -5   9         39.94         63.75        12.90 o                         
  -1  -5   9        144.54        148.88        19.39 o                         
   0  -5   9        172.03        180.83        21.31 o                         
  -9  -4   9         36.31         31.07        10.95 o                         
  -8  -4   9         79.78         73.87        17.35 o                         
  -7  -4   9         12.09          7.87         6.80 o                         
  -6  -4   9        229.78        227.07        27.90 o                         
  -5  -4   9        319.25        362.23        34.32 o                         
  -4  -4   9         44.47         59.62        12.55 o                         
  -3  -4   9        118.47        103.95        16.33 o                         
  -2  -4   9         56.37         54.09        11.79 o                         
 -10  -3   9        119.20        142.35        26.39 o                         
  -9  -3   9          0.12          4.26         5.25 o                         
  -8  -3   9         68.54         57.31        17.25 o                         
  -7  -3   9         50.40         64.61        14.93 o                         
  -6  -3   9         81.31        114.02        19.75 o                         
  -5  -3   9         61.08         77.30        14.88 o                         
  -4  -3   9        235.29        226.93        24.45 o                         
  -3  -3   9       1228.58       1373.34        68.17 o                         
  10  -3   9         46.29         33.54        12.20 o                         
 -10  -2   9          8.76          3.41         4.39 o                         
  -9  -2   9         27.51         25.29        10.07 o                         
  -8  -2   9        187.92        177.62        24.63 o                         
  -7  -2   9         45.15         48.87        12.60 o                         
  -6  -2   9        546.10        625.64        44.63 o                         
  -5  -2   9        823.20        898.03        52.90 o                         
  -4  -2   9         47.25         45.90        10.57 o                         
  -1  -2   9        475.14        454.19        21.10 o                         
  10  -2   9         84.77         69.64        16.26 o                         
 -11  -1   9         44.08         24.86        12.27 o                         
 -10  -1   9        136.10        101.58        21.20 o                         
  -9  -1   9          0.36         -0.19         3.86 o                         
  -8  -1   9         78.93         87.09        16.96 o                         
  -7  -1   9         26.38         13.24         6.95 o                         
  -6  -1   9        112.28        150.68        19.88 o                         
  -5  -1   9         94.88         89.86        15.32 o                         
  -4  -1   9        286.78        318.22        28.19 o                         
  -3  -1   9       1596.14       1657.68        72.64 o                         
  -2  -1   9         13.17         14.42         5.24 o                         
  -1  -1   9        641.18        720.94        42.66 o                         
   0  -1   9        737.51        729.62        43.48 o                         
   1  -1   9        193.56        181.85        20.30 o                         
   2  -1   9        123.97        104.50        15.35 o                         
   3  -1   9         67.68         55.65        12.02 o                         
   4  -1   9        623.50        601.28        41.30 o                         
   5  -1   9        191.86        208.34        22.94 o                         
   6  -1   9        214.10        260.49        26.29 o                         
   7  -1   9        530.07        568.25        41.87 o                         
  10  -1   9         65.81         58.19        15.10 o                         
  11  -1   9         18.03         24.59        12.05 o                         
 -11   0   9         11.45          5.79         4.48 o                         
 -10   0   9          0.19          3.70         5.70 o                         
  -9   0   9        109.59        105.93        19.89 o                         
  -8   0   9        479.87        546.15        43.73 o                         
  -7   0   9        149.95        148.75        21.01 o                         
  -6   0   9        465.59        495.19        23.91 o                         
  -5   0   9        887.30       1005.79        36.68 o                         
  -4   0   9        114.76        115.63        14.46 o                         
  -3   0   9          1.88          1.11         2.17 o                         
  -2   0   9        107.48        110.95        14.38 o                         
  -1   0   9        755.40        750.51        42.01 o                         
   0   0   9        100.68        104.56        14.32 o                         
   1   0   9       1102.94        974.81        37.53 o                         
   2   0   9       2545.90       2307.97        91.87 o                         
   3   0   9        790.06        782.73        45.11 o                         
   4   0   9         42.55         27.78        11.03 o                         
   5   0   9        104.05        102.12        30.94 o                         
   6   0   9        122.96        128.18        17.70 o                         
   7   0   9         62.02         51.40        11.69 o                         
   8   0   9         76.91         87.28        15.57 o                         
   9   0   9        241.41        195.21        23.97 o                         
  10   0   9         72.90         89.43        18.74 o                         
  11   0   9         10.85         31.98        12.20 o                         
 -11   1   9         37.20         28.12        11.66 o                         
 -10   1   9        129.50        137.72        23.07 o                         
  -9   1   9          2.26         10.06         7.06 o                         
  -8   1   9         79.33         57.89        15.59 o                         
  -7   1   9         66.53         69.98         8.33 o                         
  -6   1   9        161.63        183.19        18.78 o                         
  -5   1   9         93.10        103.86        10.29 o                         
  -4   1   9        278.15        325.83        26.46 o                         
  -3   1   9       1626.23       1950.55        84.04 o                         
  -2   1   9          8.73         18.64         7.56 o                         
  -1   1   9        662.28        752.31        45.36 o                         
   0   1   9        676.38        719.51        44.35 o                         
   1   1   9        223.03        266.43        21.33 o                         
   2   1   9        114.19        101.50        16.19 o                         
   3   1   9         83.93         67.83        13.57 o                         
   4   1   9        676.05        756.39        48.96 o                         
   5   1   9        195.78        187.47        81.58 o                         
   6   1   9        206.61        270.14        27.80 o                         
   7   1   9        546.75        563.39        40.38 o                         
   8   1   9        104.15        102.54        17.01 o                         
   9   1   9         45.77         46.49         8.43 o                         
  10   1   9         68.08         57.93        15.01 o                         
  11   1   9         17.52          7.23         5.05 o                         
 -11   2   9         10.72          5.45         6.78 o                         
 -10   2   9          7.58          2.23         3.34 o                         
  -9   2   9         31.22         30.13        10.42 o                         
  -8   2   9        193.75        161.15        24.09 o                         
  -7   2   9         47.14         50.98        11.08 o                         
  -6   2   9        499.33        555.25        26.87 o                         
  -5   2   9        766.03        869.04        49.17 o                         
  -4   2   9         22.59         14.51         6.41 o                         
  -3   2   9        130.89        131.82        17.44 o                         
  -2   2   9         20.19         30.28         8.61 o                         
  -1   2   9        477.42        479.14        35.61 o                         
   0   2   9        677.01        724.42        53.55 o                         
   1   2   9        318.92        288.37        16.81 o                         
   2   2   9       1430.92       1472.63        55.53 o                         
   3   2   9         75.11         82.47        14.87 o                         
   4   2   9        306.77        299.06        29.07 o                         
   5   2   9        283.56        348.15        31.86 o                         
   6   2   9        112.68        113.48        19.07 o                         
   7   2   9         14.90         12.36         6.80 o                         
   8   2   9          9.61          8.42         4.43 o                         
   9   2   9         41.97         53.56         9.54 o                         
  10   2   9         87.41         71.95        17.09 o                         
  11   2   9          5.13          3.40         3.48 o                         
  -7   3   9         34.10         38.53         6.83 o                         
  -6   3   9         71.95         69.23         9.27 o                         
  -5   3   9         57.34         50.61         7.84 o                         
  -4   3   9        210.15        222.00        25.32 o                         
  -3   3   9       1326.36       1450.86        74.08 o                         
  -2   3   9        260.89        265.91        27.87 o                         
  -1   3   9        713.31        758.97        49.86 o                         
   0   3   9        688.94        698.29        33.63 o                         
   1   3   9        112.81        117.78        11.88 o                         
   2   3   9          1.10         -0.12         2.36 o                         
   3   3   9         87.63         90.03        16.85 o                         
   4   3   9        355.80        418.06        37.85 o                         
   5   3   9        107.88        127.89        21.57 o                         
   6   3   9         89.90        111.23        19.90 o                         
   7   3   9        402.43        420.64        25.49 o                         
   8   3   9        115.89        116.15        15.16 o                         
   9   3   9         32.47         40.43         8.51 o                         
  10   3   9         35.35         37.61        11.51 o                         
  -6   4   9        229.33        239.86        28.27 o                         
  -5   4   9        294.04        357.52        34.86 o                         
  -4   4   9         21.62         28.62        10.28 o                         
  -3   4   9        137.11        157.15        22.62 o                         
  -2   4   9         99.80        106.43        18.51 o                         
  -1   4   9        266.37        268.20        34.48 o                         
   0   4   9        210.43        223.61        18.25 o                         
   1   4   9        482.06        498.10        28.42 o                         
   2   4   9        460.20        545.64        40.27 o                         
   3   4   9          2.38         -0.37         7.50 o                         
   4   4   9        142.56        185.49        25.33 o                         
   5   4   9        175.56        174.41        26.09 o                         
   6   4   9         22.56         42.18        14.10 o                         
   7   4   9          0.51          4.27         7.16 o                         
   8   4   9         26.29         29.68        11.54 o                         
   9   4   9         83.17         71.00        16.64 o                         
  -6   5   9         90.03         94.89        19.39 o                         
  -5   5   9         17.65         10.57         6.86 o                         
  -4   5   9         77.36         69.97        16.39 o                         
  -3   5   9        282.76        331.32        36.77 o                         
  -2   5   9         37.68         57.19         9.99 o                         
  -1   5   9        160.40        185.71        18.40 o                         
   0   5   9        170.76        186.58        18.38 o                         
   1   5   9         10.61         12.93         4.55 o                         
   2   5   9         18.02         11.44         4.53 o                         
   3   5   9         57.58         82.98        18.30 o                         
   4   5   9        187.14        222.06        30.69 o                         
   5   5   9        104.45        142.63        24.84 o                         
   6   5   9          7.50          7.18         9.32 o                         
   7   5   9        100.73        113.78        23.26 o                         
   8   5   9          9.02         -0.17         3.69 o                         
  -5   6   9         96.16         69.10        18.16 o                         
  -4   6   9          8.03          0.50         3.85 o                         
  -3   6   9         17.34          7.11        10.51 o                         
  -2   6   9         34.29         40.25        10.69 o                         
  -1   6   9         92.79        102.76        15.24 o                         
   0   6   9         36.25         13.52        18.53 o                         
   1   6   9        105.99        102.52        14.76 o                         
   2   6   9        251.34        312.87        26.18 o                         
   3   6   9         29.45         41.78        14.36 o                         
   4   6   9         37.95         38.40        14.29 o                         
   5   6   9         60.95         47.72        15.74 o                         
  -4  -6  10         14.70          1.48         3.72 o                         
  -7  -5  10          3.57          1.83         5.05 o                         
  -6  -5  10         85.20         63.72        16.61 o                         
  -5  -5  10        153.49        145.71        24.46 o                         
  -4  -5  10          0.24         -0.32         6.36 o                         
  -3  -5  10        248.25        235.70        27.15 o                         
  -2  -5  10        118.10        129.49        19.48 o                         
  -1  -5  10          1.80          4.52         5.74 o                         
   0  -5  10         34.95         35.67        10.65 o                         
  -8  -4  10         56.43         59.22        15.86 o                         
  -7  -4  10         46.10         46.09        13.07 o                         
  -6  -4  10         10.14         17.80         8.81 o                         
  -5  -4  10         66.15         69.39        15.31 o                         
  -4  -4  10         70.38         74.85        14.69 o                         
  -3  -4  10        133.34        135.23        19.72 o                         
  -2  -4  10         42.51         49.39        11.82 o                         
  -9  -3  10         19.67         24.78        12.45 o                         
  -8  -3  10         17.72         12.74         9.59 o                         
  -7  -3  10          9.56         10.99         5.88 o                         
  -6  -3  10        105.12        117.13        20.71 o                         
  -5  -3  10        386.55        438.53        37.68 o                         
  -4  -3  10         55.76         71.35        14.24 o                         
  -3  -3  10       1036.32       1154.28        63.17 o                         
 -10  -2  10         67.13         90.08        20.35 o                         
  -9  -2  10         16.78          9.44         7.95 o                         
  -8  -2  10        331.38        346.83        35.89 o                         
  -7  -2  10        175.39        153.71        23.06 o                         
  -6  -2  10         46.83         60.08        14.45 o                         
  -5  -2  10        255.32        273.71        27.97 o                         
  -4  -2  10        257.68        162.46        22.13 o                         
 -10  -1  10         48.20         50.69        16.27 o                         
  -9  -1  10         62.45         77.19        16.59 o                         
  -8  -1  10          2.03         -0.37         7.35 o                         
  -7  -1  10          3.24          0.74         4.69 o                         
  -6  -1  10        172.37        196.03        24.02 o                         
  -5  -1  10        695.04        714.41        47.31 o                         
  -3  -1  10       1082.55       1132.43        58.76 o                         
  -2  -1  10        275.96        279.39        25.68 o                         
  -1  -1  10         92.82        101.36        15.04 o                         
   0  -1  10         62.27         55.07        11.09 o                         
   1  -1  10        171.60        183.12        21.05 o                         
   2  -1  10        542.99        478.88        36.07 o                         
   3  -1  10         26.76          7.97         3.84 o                         
   4  -1  10        666.97        684.59        46.64 o                         
   5  -1  10        472.95        574.44        42.01 o                         
   6  -1  10          4.69         -0.22         4.44 o                         
   7  -1  10        121.03        138.57        20.03 o                         
  10  -1  10         11.58          7.20         5.09 o                         
 -11   0  10         58.45         51.05        16.21 o                         
 -10   0  10         63.38         79.61        18.51 o                         
  -9   0  10         21.91         28.05        10.45 o                         
  -8   0  10        396.79        420.40        39.30 o                         
  -7   0  10        172.45        165.18        22.72 o                         
  -6   0  10         66.65         55.59         7.98 o                         
  -5   0  10         79.43         96.49        10.56 o                         
  -4   0  10        552.13        520.62        34.69 o                         
  -3   0  10        358.72        405.23        30.20 o                         
  -2   0  10         10.51         17.35         6.84 o                         
  -1   0  10        367.95        368.07        28.83 o                         
   0   0  10       1435.62       1301.06        63.07 o                         
   1   0  10          8.15          6.93         1.92 o                         
   2   0  10       1406.15       1311.44        64.67 o                         
   3   0  10        604.27        528.59        37.32 o                         
   4   0  10         37.07         33.66         8.59 o                         
   5   0  10         10.18         -0.23         4.63 o                         
   6   0  10         59.76         80.38        14.38 o                         
   7   0  10        221.12        225.98        25.21 o                         
   8   0  10          1.51          7.19         5.27 o                         
   9   0  10         76.71         89.64        16.61 o                         
  10   0  10         83.32         57.56        14.65 o                         
  11   0  10         11.18          2.91         6.74 o                         
 -11   1  10          1.72         11.52         7.59 o                         
 -10   1  10         54.77         61.57        16.56 o                         
  -9   1  10         75.49         96.36        18.90 o                         
  -8   1  10          0.25          2.92         3.75 o                         
  -7   1  10         10.06         10.26         4.16 o                         
  -6   1  10        190.57        217.43        15.89 o                         
  -5   1  10        689.67        694.61        30.17 o                         
  -4   1  10          7.63         24.83         7.36 o                         
  -3   1  10       1028.06       1160.79        59.66 o                         
  -2   1  10        284.76        327.66        29.16 o                         
  -1   1  10         87.22        114.58        18.08 o                         
   0   1  10         66.25         76.48        14.81 o                         
   1   1  10        205.34        212.40        13.25 o                         
   2   1  10        609.88        655.90        45.62 o                         
   3   1  10         29.72         28.18         9.72 o                         
   4   1  10        700.44        721.35        49.32 o                         
   5   1  10        453.67        520.14        40.07 o                         
   6   1  10         10.82          5.77         4.85 o                         
   7   1  10        107.74        126.80        19.17 o                         
   8   1  10         55.09         69.99        14.19 o                         
   9   1  10          3.07         10.24         3.78 o                         
  10   1  10         11.48          4.97         5.95 o                         
  11   1  10         12.29         14.45         8.70 o                         
 -10   2  10         66.31         60.32        14.76 o                         
  -9   2  10         17.02         17.81         8.89 o                         
  -8   2  10        328.59        286.75        30.28 o                         
  -7   2  10        188.93        177.52        21.75 o                         
  -6   2  10         49.31         44.15         7.77 o                         
  -5   2  10        242.38        293.79        19.77 o                         
  -4   2  10        220.16        245.37        25.57 o                         
  -3   2  10        209.71        255.99        26.37 o                         
  -2   2  10         43.22         34.31         9.14 o                         
  -1   2  10        472.00        489.61        38.19 o                         
   0   2  10        797.20        746.38        74.96 o                         
   1   2  10         50.55         49.59        13.19 o                         
   2   2  10       1087.62       1061.81        38.32 o                         
   3   2  10        561.22        594.88        43.77 o                         
   4   2  10          5.08          5.83         6.39 o                         
   5   2  10         58.03         91.85        17.12 o                         
   6   2  10         46.80         55.57        13.82 o                         
   7   2  10        265.68        289.67        32.42 o                         
   8   2  10         12.99         15.17         5.30 o                         
   9   2  10        103.83        114.13        14.02 o                         
  10   2  10        121.65        129.53        22.63 o                         
  -7   3  10         19.50         12.07         3.74 o                         
  -6   3  10        148.94        155.70        14.23 o                         
  -5   3  10        427.09        417.26        24.26 o                         
  -4   3  10         50.96         59.31        14.14 o                         
  -3   3  10       1051.11       1099.53        64.36 o                         
  -2   3  10        323.13        334.04        32.59 o                         
  -1   3  10        167.84        170.76        22.84 o                         
   0   3  10         75.94         73.60         9.72 o                         
   1   3  10         82.13         87.96        10.51 o                         
   2   3  10        371.93        366.58        22.30 o                         
   3   3  10         20.63         36.33        11.53 o                         
   4   3  10        371.39        447.65        39.41 o                         
   5   3  10        369.86        397.43        37.78 o                         
   6   3  10         27.28         18.59         7.60 o                         
   7   3  10         75.77         71.88        10.28 o                         
   8   3  10         81.82         84.12        11.76 o                         
   9   3  10          2.22          0.07         2.53 o                         
  -6   4  10         11.68          8.91         6.13 o                         
  -5   4  10         65.97         80.68        16.76 o                         
  -4   4  10         53.03         48.98        13.74 o                         
  -3   4  10        126.89        159.65        24.39 o                         
  -2   4  10         32.92         46.05        13.71 o                         
  -1   4  10        209.02        231.63        31.74 o                         
   0   4  10        392.37        469.98        31.13 o                         
   1   4  10          3.44          8.11         3.90 o                         
   2   4  10        295.12        324.74        22.97 o                         
   3   4  10        106.87         84.61        18.32 o                         
   4   4  10         15.12          2.43         3.63 o                         
   5   4  10          5.54         10.99         6.20 o                         
   6   4  10         48.92         77.67        17.99 o                         
   7   4  10         83.10        100.88        19.84 o                         
   8   4  10         26.09         19.67         9.70 o                         
   9   4  10         40.83         31.21        13.25 o                         
  -6   5  10         84.78        104.37        20.38 o                         
  -5   5  10        156.55        158.21        25.62 o                         
  -4   5  10          0.74         -0.26         5.28 o                         
  -3   5  10        247.80        249.05        33.04 o                         
  -2   5  10        111.59        111.85        14.55 o                         
  -1   5  10          5.71          2.46         3.29 o                         
   0   5  10         40.02         38.32         8.62 o                         
   1   5  10        126.89        140.54        16.44 o                         
   2   5  10        212.40        211.64        20.11 o                         
   3   5  10         13.27         13.91        10.02 o                         
   4   5  10        164.14        186.92        28.90 o                         
   5   5  10        135.37        143.58        26.95 o                         
   6   5  10         12.48         14.88         9.15 o                         
   7   5  10         45.10         50.59        15.53 o                         
  -4   6  10          9.86         17.39         9.47 o                         
  -3   6  10          4.41          0.05         2.76 o                         
  -2   6  10          8.17          4.12         7.16 o                         
  -1   6  10        108.12        103.04        15.35 o                         
   0   6  10        209.63        235.77        22.95 o                         
   1   6  10          2.66         -0.22         4.47 o                         
   2   6  10         71.51         86.48        14.28 o                         
   3   6  10         29.90         40.45        14.87 o                         
  -6  -5  11          9.30          2.84         6.11 o                         
  -5  -5  11        141.47        186.92        27.13 o                         
  -4  -5  11         41.28         48.70        13.35 o                         
  -3  -5  11         67.13         57.80        14.09 o                         
  -2  -5  11         73.91         69.29        14.72 o                         
  -1  -5  11         69.12         71.09        15.08 o                         
  -8  -4  11          8.96         16.04         9.92 o                         
  -7  -4  11         60.18         28.16        11.96 o                         
  -6  -4  11         48.89         54.14        14.16 o                         
  -5  -4  11         13.60         26.87        10.24 o                         
  -4  -4  11         12.16         16.53         7.21 o                         
  -3  -4  11        246.51        249.96        28.70 o                         
  -2  -4  11        219.78        246.34        27.25 o                         
  -9  -3  11          6.70          9.27         6.83 o                         
  -8  -3  11         76.56         94.62        19.52 o                         
  -7  -3  11         28.72         32.35        12.07 o                         
  -6  -3  11        108.11        149.93        23.51 o                         
  -5  -3  11        382.56        397.90        36.91 o                         
  -4  -3  11        122.95        117.71        19.17 o                         
  -3  -3  11        107.40        135.90        20.05 o                         
  -9  -2  11         38.08         35.48        12.21 o                         
  -8  -2  11         82.80         96.03        19.33 o                         
  -7  -2  11         85.69         71.76        16.53 o                         
  -6  -2  11          8.91         -0.18         3.65 o                         
  -5  -2  11         21.20         32.08        10.76 o                         
  -4  -2  11         34.35         52.73        13.89 o                         
 -10  -1  11         15.97         22.04        10.69 o                         
  -9  -1  11          6.53          0.96         3.87 o                         
  -8  -1  11        221.40        247.72        31.19 o                         
  -7  -1  11         65.48         76.62        16.36 o                         
  -6  -1  11         43.04         53.14        13.09 o                         
  -5  -1  11        233.22        244.31        27.37 o                         
  -3  -1  11        118.21        151.39        19.69 o                         
  -2  -1  11        471.23        515.18        38.31 o                         
  -1  -1  11        228.40        228.02        24.84 o                         
   0  -1  11        383.08        451.39        35.62 o                         
   1  -1  11        353.44        303.84        29.85 o                         
   2  -1  11        524.12        450.99        36.93 o                         
   3  -1  11        491.58        485.50        39.14 o                         
   4  -1  11        278.78        253.20        27.31 o                         
   5  -1  11        255.83        240.08        27.83 o                         
   6  -1  11         68.55         63.23        15.13 o                         
   7  -1  11         54.92         39.22        12.25 o                         
   8  -1  11          4.43         -0.21         4.29 o                         
 -10   0  11         62.81         49.34        14.69 o                         
  -9   0  11         19.23          9.65         8.97 o                         
  -8   0  11         39.02         69.27        16.18 o                         
  -7   0  11        189.92        199.14        25.98 o                         
  -6   0  11          5.92          6.33         4.17 o                         
  -5   0  11          0.22          3.84         3.78 o                         
  -4   0  11         15.99          8.90         4.54 o                         
  -3   0  11       1023.87       1180.47        60.92 o                         
  -2   0  11        165.07        144.98        18.90 o                         
  -1   0  11        401.24        359.81        30.51 o                         
   0   0  11        609.91        531.24        20.41 o                         
   1   0  11        192.71        186.33        10.02 o                         
   2   0  11         47.28         44.31        10.48 o                         
   3   0  11         79.67         70.93        13.31 o                         
   4   0  11        195.27        216.82        24.65 o                         
   5   0  11        241.22        258.69        27.52 o                         
   6   0  11         31.83         35.80        10.67 o                         
   7   0  11        348.46        370.48        34.69 o                         
   8   0  11        194.02        181.88        24.40 o                         
   9   0  11          1.12          2.17         4.48 o                         
  10   0  11         81.81         81.31        18.69 o                         
 -10   1  11         15.64          7.97         6.36 o                         
  -9   1  11         15.81         26.18         9.31 o                         
  -8   1  11        224.36        214.23        28.26 o                         
  -7   1  11         58.49         62.30         9.03 o                         
  -6   1  11         27.99         34.13         6.70 o                         
  -5   1  11        242.87        221.86        33.47 o                         
  -4   1  11        181.64        193.40        21.11 o                         
  -3   1  11        124.71        132.18        18.31 o                         
  -2   1  11        444.09        474.41        37.32 o                         
  -1   1  11        236.16        235.13        25.95 o                         
   0   1  11        347.78        342.21        18.04 o                         
   1   1  11        403.35        386.58        30.64 o                         
   2   1  11        533.06        535.55        42.06 o                         
   3   1  11        523.51        627.02        46.34 o                         
   4   1  11        272.93        304.97        31.52 o                         
   5   1  11        235.39        275.01        29.05 o                         
   6   1  11         56.03         46.67        11.09 o                         
   7   1  11         51.05         63.99        13.87 o                         
   8   1  11         12.18          6.66         4.76 o                         
   9   1  11         48.97         32.52        10.70 o                         
  10   1  11         37.87         44.51        13.59 o                         
 -10   2  11         85.17         70.03        17.03 o                         
  -9   2  11         38.47         34.19        11.71 o                         
  -8   2  11         75.88         79.49        16.07 o                         
  -7   2  11         68.72         48.77        11.53 o                         
  -6   2  11          2.12          0.89         4.89 o                         
  -5   2  11         17.14         18.66         5.37 o                         
  -4   2  11         17.64         25.64         8.93 o                         
  -3   2  11        661.59        754.44        51.60 o                         
  -2   2  11        699.24        721.01        49.99 o                         
  -1   2  11         90.32         81.98        15.63 o                         
   0   2  11        739.51        733.48        31.26 o                         
   1   2  11         48.99         36.17        13.95 o                         
   2   2  11         46.95         46.66         7.30 o                         
   3   2  11        123.46         97.31        17.27 o                         
   4   2  11        215.37        272.98        31.13 o                         
   5   2  11        110.66        117.77        20.40 o                         
   6   2  11          1.77          2.42         5.97 o                         
   7   2  11        210.13        235.30        31.44 o                         
   8   2  11        186.37        212.76        28.21 o                         
   9   2  11          7.41          2.28         3.39 o                         
  10   2  11         20.41          5.96         5.57 o                         
  -7   3  11         27.14         35.71        11.51 o                         
  -6   3  11        105.96        116.42        16.18 o                         
  -5   3  11        390.29        404.78        24.88 o                         
  -4   3  11        116.86        114.32        19.51 o                         
  -3   3  11        112.32         96.81        17.89 o                         
  -2   3  11        229.23        262.71        29.85 o                         
  -1   3  11         94.25         90.96        11.21 o                         
   0   3  11        195.64        198.72        16.51 o                         
   1   3  11          0.56          4.04         2.67 o                         
   2   3  11        485.97        454.74        29.89 o                         
   3   3  11        144.46        153.93        23.21 o                         
   4   3  11        202.78        189.49        26.30 o                         
   5   3  11        493.76        455.29        42.17 o                         
   6   3  11         87.98         94.55        19.56 o                         
   7   3  11          7.34         23.60        10.37 o                         
   8   3  11         12.84         13.30         8.74 o                         
   9   3  11         19.53         13.43         8.18 o                         
  -6   4  11         40.60         36.26        11.87 o                         
  -5   4  11         13.75         20.13         9.74 o                         
  -4   4  11         12.51          8.97         4.59 o                         
  -3   4  11        260.58        355.56        38.17 o                         
  -2   4  11        235.81        203.89        28.70 o                         
  -1   4  11        128.52         98.81        12.64 o                         
   0   4  11        335.30        369.42        25.62 o                         
   1   4  11         48.67         59.23         9.89 o                         
   2   4  11          2.87          3.92         3.22 o                         
   3   4  11         20.93         27.00        10.09 o                         
   4   4  11         58.17         73.66        18.55 o                         
   5   4  11         65.03         43.33        14.28 o                         
   6   4  11          0.70         -0.33         6.61 o                         
   7   4  11        105.29        127.51        22.95 o                         
   8   4  11         66.99         56.04        16.49 o                         
  -6   5  11         13.01         15.66         9.04 o                         
  -5   5  11        152.20        193.66        29.86 o                         
  -4   5  11         57.91         63.69        16.31 o                         
  -3   5  11         68.50         70.03        11.97 o                         
  -2   5  11         61.79         65.21        11.15 o                         
  -1   5  11         54.08         55.28        10.30 o                         
   0   5  11         46.43         50.32        10.27 o                         
   1   5  11         17.88         22.18         6.65 o                         
   2   5  11        183.18        180.43        19.28 o                         
   3   5  11        116.33        151.00        26.73 o                         
   4   5  11         14.86         15.69        10.17 o                         
   5   5  11        111.27        116.92        24.67 o                         
   6   5  11         19.88         14.75         9.47 o                         
  -3   6  11         89.23         98.22        23.92 o                         
  -2   6  11         69.05         64.29        13.10 o                         
  -1   6  11         17.36         14.00        12.26 o                         
   0   6  11        171.05        181.49        21.24 o                         
   1   6  11         36.69         45.77        10.60 o                         
   2   6  11          2.09         -0.20         4.00 o                         
  -5  -5  12         23.55         21.63         9.54 o                         
  -4  -5  12         22.15         18.84         9.25 o                         
  -3  -5  12          0.36          4.12         4.80 o                         
  -2  -5  12          1.16          2.23         4.31 o                         
  -1  -5  12         32.65         11.62         6.68 o                         
  -7  -4  12          0.53          6.16         7.25 o                         
  -6  -4  12         22.94         40.49        13.97 o                         
  -5  -4  12         75.73         86.69        18.39 o                         
  -4  -4  12         19.15         12.56         6.87 o                         
  -3  -4  12        154.98        179.00        24.69 o                         
  -2  -4  12        298.27        294.87        31.93 o                         
  -8  -3  12         95.01         72.01        19.83 o                         
  -7  -3  12        143.76        141.23        24.32 o                         
  -6  -3  12          8.75         18.21         9.09 o                         
  -5  -3  12         95.36         93.38        18.45 o                         
  -4  -3  12         50.78         57.65        13.88 o                         
  -9  -2  12         21.89         23.96        10.64 o                         
  -8  -2  12         26.70         35.69        13.59 o                         
  -7  -2  12          8.83          6.03         3.57 o                         
  -6  -2  12         84.26         79.72        16.56 o                         
  -5  -2  12        220.91        266.98        31.10 o                         
  -4  -2  12        127.60        107.95        21.28 o                         
  -9  -1  12         18.73         13.78        10.36 o                         
  -8  -1  12        151.56        183.47        27.42 o                         
  -7  -1  12        358.99        407.39        39.81 o                         
  -6  -1  12          0.32         -0.32         6.39 o                         
  -5  -1  12        128.31        156.89        22.56 o                         
  -3  -1  12         92.13         95.83        16.91 o                         
  -2  -1  12         17.25         25.15         8.83 o                         
  -1  -1  12        422.59        422.64        36.52 o                         
   0  -1  12       1023.04       1028.83        61.07 o                         
   1  -1  12        335.27        310.13        31.54 o                         
   2  -1  12        138.26        107.69        18.97 o                         
   3  -1  12        532.08        573.75        45.36 o                         
   4  -1  12          4.84          6.30         5.62 o                         
   5  -1  12         87.81         68.56        15.47 o                         
   6  -1  12         24.16         20.99         9.60 o                         
   7  -1  12         92.03        105.56        19.53 o                         
   8  -1  12         50.61         19.37         9.77 o                         
 -10   0  12         45.43         67.31        18.00 o                         
  -9   0  12         61.04         53.55        14.63 o                         
  -8   0  12         50.76         66.92        16.06 o                         
  -7   0  12          7.22          1.32         3.87 o                         
  -6   0  12        120.34        125.69        19.92 o                         
  -5   0  12         74.93         95.35        12.17 o                         
  -4   0  12         22.60         23.19         7.40 o                         
  -3   0  12         14.33         18.66         7.50 o                         
  -2   0  12        961.25        932.22        55.31 o                         
  -1   0  12          3.20          6.26         5.04 o                         
   0   0  12        575.88        532.29        34.58 o                         
   1   0  12        105.68         92.33        15.75 o                         
   2   0  12        330.26        323.43        30.88 o                         
   3   0  12        256.69        221.92        25.90 o                         
   4   0  12         95.03        110.71        18.42 o                         
   5   0  12        345.28        363.50        34.07 o                         
   6   0  12          2.52          9.66         7.40 o                         
   7   0  12        120.16        149.49        22.28 o                         
   8   0  12         83.11         83.59        17.79 o                         
   9   0  12         32.59         31.62        10.45 o                         
 -10   1  12         32.06          7.20         6.50 o                         
  -9   1  12         18.07         29.91        11.96 o                         
  -8   1  12        150.55        153.84        24.02 o                         
  -7   1  12        352.64        352.48        36.08 o                         
  -6   1  12          1.31          0.23         3.76 o                         
  -5   1  12        104.17         88.24        14.96 o                         
  -4   1  12        107.17         96.93        16.00 o                         
  -3   1  12         69.41         66.28        13.31 o                         
  -2   1  12         19.48          5.63         5.84 o                         
  -1   1  12        436.77        468.26        38.74 o                         
   0   1  12       1098.39       1032.44       155.37 o                         
   1   1  12        338.52        299.90        39.13 o                         
   2   1  12        113.70        117.14        18.38 o                         
   3   1  12        497.90        569.62        44.61 o                         
   4   1  12         13.04          7.40         4.32 o                         
   5   1  12         92.60         93.97        17.29 o                         
   6   1  12         28.86         39.96        11.80 o                         
   7   1  12         82.35         86.08        16.84 o                         
   8   1  12         49.04         47.48        13.33 o                         
   9   1  12         23.16         26.76        10.25 o                         
  10   1  12        103.98         89.57        19.18 o                         
  -9   2  12         37.03         33.45        11.23 o                         
  -8   2  12         23.84         27.34        10.15 o                         
  -7   2  12         11.18          4.52         2.82 o                         
  -6   2  12         87.20         75.71        10.43 o                         
  -5   2  12        237.82        257.79        29.28 o                         
  -4   2  12        127.24        140.29        22.45 o                         
  -3   2  12        175.59        232.67        28.75 o                         
  -2   2  12        488.73        559.27        45.11 o                         
  -1   2  12         25.98         14.33         8.56 o                         
   0   2  12        507.92        506.47        25.96 o                         
   1   2  12        163.22        141.95        12.85 o                         
   2   2  12        116.02        127.63        13.66 o                         
   3   2  12        248.95        273.54        31.89 o                         
   4   2  12         27.47         31.90        12.05 o                         
   5   2  12        312.40        311.67        35.71 o                         
   6   2  12         12.71         27.06         9.73 o                         
   7   2  12         94.63        116.41        22.56 o                         
   8   2  12        126.95        127.88        22.26 o                         
   9   2  12         13.13         10.31         4.04 o                         
  -6   3  12         11.62         14.98         5.48 o                         
  -5   3  12         94.24         86.74        12.33 o                         
  -4   3  12         43.56         55.51        14.09 o                         
  -3   3  12         41.44         39.11        13.00 o                         
  -2   3  12         30.79         33.65        12.01 o                         
  -1   3  12         64.46         50.19         8.40 o                         
   0   3  12        269.50        299.72        21.47 o                         
   1   3  12         83.93         72.44        11.61 o                         
   2   3  12        175.24        143.50        14.39 o                         
   3   3  12        309.47        320.22        35.34 o                         
   4   3  12         14.93         19.81         9.14 o                         
   5   3  12          7.10          1.39         7.11 o                         
   6   3  12         14.27         13.15         9.42 o                         
   7   3  12         45.78         39.86        13.80 o                         
   8   3  12         62.91         45.76        17.20 o                         
  -6   4  12         17.78         21.74         8.27 o                         
  -5   4  12         84.04         91.83        19.38 o                         
  -4   4  12         20.36         20.22         9.60 o                         
  -3   4  12        170.21        222.95        30.94 o                         
  -2   4  12        314.93        269.77        22.58 o                         
  -1   4  12         37.80         48.74         9.23 o                         
   0   4  12         31.20         43.49         8.75 o                         
   1   4  12         50.01         56.78         9.86 o                         
   2   4  12         83.12         88.61        12.72 o                         
   3   4  12         41.06         53.70        16.33 o                         
   4   4  12         24.54         32.76        12.73 o                         
   5   4  12        184.82        180.76        28.71 o                         
   6   4  12         34.38         44.95        15.13 o                         
   7   4  12         57.19         38.34        13.21 o                         
  -5   5  12         21.29         21.98         9.96 o                         
  -4   5  12         22.68         45.64        16.44 o                         
  -3   5  12          3.81          4.25         3.97 o                         
  -2   5  12          0.81          8.77         5.45 o                         
  -1   5  12         26.46         24.73         8.84 o                         
   0   5  12        158.49        157.85        19.68 o                         
   1   5  12         16.72         18.13         6.67 o                         
   2   5  12         93.76        105.88        21.24 o                         
   3   5  12         92.80        123.43        24.09 o                         
   4   5  12          7.17         13.12        13.34 o                         
   5   5  12         11.70         -0.48         9.59 o                         
  -4  -5  13          3.89         -0.25         4.99 o                         
  -3  -5  13         39.40         23.09         9.26 o                         
  -2  -5  13         68.70         62.05        15.51 o                         
  -1  -5  13          3.06          6.82         5.84 o                         
  -6  -4  13         21.19         22.55        10.11 o                         
  -5  -4  13        182.06        178.01        27.41 o                         
  -4  -4  13        156.70        145.72        23.68 o                         
  -3  -4  13          3.01         11.16         6.92 o                         
  -2  -4  13         62.07         47.14        13.84 o                         
  -7  -3  13         80.42         75.94        18.17 o                         
  -6  -3  13         76.21         85.50        17.90 o                         
  -5  -3  13         20.14         34.05        12.00 o                         
  -4  -3  13         29.42         38.96        11.76 o                         
  -8  -2  13         34.11         23.83        11.64 o                         
  -7  -2  13        123.55        105.00        20.61 o                         
  -6  -2  13          9.14         10.88         6.65 o                         
  -5  -2  13        211.41        231.93        29.61 o                         
  -9  -1  13          3.72          0.13         5.01 o                         
  -8  -1  13         30.51         40.85        14.77 o                         
  -7  -1  13         80.51         86.08        18.66 o                         
  -6  -1  13         82.11         71.79        16.16 o                         
  -5  -1  13         21.06         16.06         7.84 o                         
  -3  -1  13        159.39        171.17        23.17 o                         
  -2  -1  13        355.29        398.35        37.70 o                         
  -1  -1  13         47.48         39.17        11.52 o                         
   0  -1  13        461.76        449.13        39.51 o                         
   1  -1  13        269.96        251.07        29.29 o                         
   2  -1  13         66.69         58.73        14.76 o                         
   3  -1  13         71.25         79.51        16.98 o                         
   4  -1  13        108.18        106.03        19.42 o                         
   5  -1  13        142.66        124.99        22.19 o                         
   6  -1  13          7.67         13.00         9.28 o                         
   7  -1  13         47.64         40.64        12.91 o                         
  -9   0  13          0.53         -0.38         7.53 o                         
  -8   0  13         40.81         29.19        12.12 o                         
  -7   0  13         61.08         48.74        13.84 o                         
  -6   0  13          3.49          3.85         3.28 o                         
  -5   0  13        308.21        275.66        29.86 o                         
  -4   0  13        100.23         98.04        17.58 o                         
  -3   0  13          2.09          3.12         4.95 o                         
  -2   0  13         46.50         41.29        11.25 o                         
  -1   0  13        118.99        111.75        18.23 o                         
   0   0  13         74.34         79.41        15.74 o                         
   1   0  13         28.01         24.08         9.01 o                         
   2   0  13        111.95        105.76        17.99 o                         
   3   0  13        587.54        526.16        42.86 o                         
   4   0  13         43.98         47.06        13.97 o                         
   5   0  13         80.39         76.81        16.56 o                         
   6   0  13         15.94         10.48         7.53 o                         
   7   0  13         17.55         27.39        10.75 o                         
   8   0  13         13.82         27.28        11.37 o                         
   9   0  13         13.37         19.38         9.93 o                         
  -9   1  13          2.86          1.53         5.18 o                         
  -8   1  13         28.98         19.24         8.90 o                         
  -7   1  13         83.27         87.13        17.50 o                         
  -6   1  13         74.99         75.95        11.00 o                         
  -5   1  13         13.76         14.88         7.12 o                         
  -4   1  13         47.19         42.42        11.32 o                         
  -3   1  13        182.11        192.79        23.88 o                         
  -2   1  13        343.04        386.39        35.30 o                         
  -1   1  13         48.30         53.09        12.08 o                         
   0   1  13        423.45        387.11        34.67 o                         
   1   1  13        250.33        231.85        27.43 o                         
   2   1  13         66.07         48.28        13.25 o                         
   3   1  13         63.72         89.69        17.58 o                         
   4   1  13         92.26         88.45        17.76 o                         
   5   1  13        131.22        153.08        22.42 o                         
   6   1  13          7.79          4.81         6.77 o                         
   7   1  13         42.94         49.22        14.07 o                         
   8   1  13        123.72         99.56        19.69 o                         
   9   1  13         13.34         12.70         9.29 o                         
  -9   2  13          0.05          1.33         3.13 o                         
  -8   2  13         39.46         52.79        14.95 o                         
  -7   2  13        111.38        126.20        21.05 o                         
  -6   2  13          9.78         11.88         5.38 o                         
  -5   2  13        213.55        224.64        27.33 o                         
  -4   2  13        134.16        133.81        22.29 o                         
  -3   2  13          3.16         -0.19         3.80 o                         
  -2   2  13        112.35        161.00        24.82 o                         
  -1   2  13         77.30         79.94        22.78 o                         
   0   2  13         14.41         11.46         4.10 o                         
   1   2  13          3.18          1.65         2.84 o                         
   2   2  13        148.83        191.70        27.04 o                         
   3   2  13        434.89        455.06        44.32 o                         
   4   2  13         31.58         24.16        10.48 o                         
   5   2  13        237.02        280.75        35.47 o                         
   6   2  13         97.93        111.30        21.57 o                         
   7   2  13          8.81          1.35         6.29 o                         
   8   2  13          1.60         -0.24         4.78 o                         
  -6   3  13         60.93         51.06         9.75 o                         
  -5   3  13         17.08         22.10         6.32 o                         
  -4   3  13         16.10          7.94         5.22 o                         
  -3   3  13         34.69         34.85        10.64 o                         
  -2   3  13        186.31        215.67        29.90 o                         
  -1   3  13          2.12         -0.20         4.07 o                         
   0   3  13        319.99        370.44        60.39 o                         
   1   3  13        133.92        126.56        13.71 o                         
   2   3  13         14.71         10.35         4.25 o                         
   3   3  13        121.75        139.68        24.72 o                         
   4   3  13         59.20         70.18        18.23 o                         
   5   3  13         49.38         66.34        17.71 o                         
   6   3  13         39.95         55.45        16.43 o                         
   7   3  13         17.08         38.90        14.03 o                         
   8   3  13         41.85         21.57        10.67 o                         
  -6   4  13         26.03         14.32         9.17 o                         
  -5   4  13        189.21        208.98        29.93 o                         
  -4   4  13        165.10        146.54        25.34 o                         
  -3   4  13          3.37          2.31         5.83 o                         
  -2   4  13         64.63         73.15        12.03 o                         
  -1   4  13         35.20         40.03         8.56 o                         
   0   4  13         10.04          8.24         5.33 o                         
   1   4  13          4.83          5.25         4.18 o                         
   2   4  13         98.14         95.47        12.93 o                         
   3   4  13        141.77        174.99        28.43 o                         
   4   4  13          5.90          0.54         5.11 o                         
   5   4  13        120.97        100.81        22.67 o                         
   6   4  13         82.61        105.23        22.90 o                         
  -4   5  13          1.40         13.39        10.03 o                         
  -3   5  13         37.46         26.56         8.30 o                         
  -2   5  13         66.81         64.41        12.21 o                         
  -1   5  13          2.06          7.99         5.08 o                         
   0   5  13         95.56         92.76        14.22 o                         
   1   5  13        120.63        104.91        15.36 o                         
   2   5  13          1.43          2.40         5.78 o                         
  -1  -5  14         28.25         23.77         8.49 o                         
  -5  -4  14         43.45         60.29        17.09 o                         
  -4  -4  14         63.47         88.78        19.51 o                         
  -3  -4  14         16.75         16.30         8.05 o                         
  -6  -3  14          7.81         15.64         8.55 o                         
  -5  -3  14         75.67         71.00        17.02 o                         
  -4  -3  14         45.02         33.64        11.65 o                         
  -7  -2  14        105.91        127.04        23.90 o                         
  -6  -2  14         27.39         26.36         9.83 o                         
  -5  -2  14         61.11         91.16        19.25 o                         
  -8  -1  14          3.98         26.66        12.28 o                         
  -7  -1  14          6.35         28.35        11.34 o                         
  -6  -1  14         23.70         18.99        10.71 o                         
  -5  -1  14        136.19        174.47        25.95 o                         
  -3  -1  14         47.90         42.77        13.29 o                         
  -2  -1  14        333.94        366.37        37.88 o                         
  -1  -1  14        178.41        158.14        23.27 o                         
   0  -1  14         61.78         70.52        16.14 o                         
   1  -1  14        139.76        116.59        20.28 o                         
   2  -1  14          7.75          4.56         3.87 o                         
   3  -1  14          0.89         -0.25         4.98 o                         
   4  -1  14         17.21         22.46        11.35 o                         
   5  -1  14        234.09        232.10        32.04 o                         
   6  -1  14        123.72        107.39        22.09 o                         
   7  -1  14          6.40         -0.33         6.58 o                         
  -8   0  14         15.54         26.09        11.05 o                         
  -7   0  14        115.79        128.46        23.38 o                         
  -6   0  14         30.85         22.92        10.27 o                         
  -5   0  14          3.38          7.62         5.58 o                         
  -4   0  14        162.60        158.17        23.46 o                         
  -3   0  14         56.01         72.22        16.93 o                         
  -2   0  14          0.64         -0.19         3.75 o                         
  -1   0  14         44.52         59.44        14.85 o                         
   0   0  14        501.51        482.49        41.34 o                         
   1   0  14        484.53        511.61        43.27 o                         
   2   0  14          4.23          0.63         4.75 o                         
   3   0  14        237.33        236.30        29.35 o                         
   4   0  14         72.04         76.27        16.88 o                         
   5   0  14         19.85         21.80         9.16 o                         
   6   0  14         55.92         51.14        13.95 o                         
   7   0  14         38.52         30.64        10.87 o                         
   8   0  14         15.88         17.84        10.56 o                         
  -8   1  14          8.92          6.39         4.10 o                         
  -7   1  14          5.19         -0.21         4.21 o                         
  -6   1  14         23.47         25.80         7.21 o                         
  -5   1  14        127.59        148.20        22.18 o                         
  -4   1  14         24.39         11.99         7.84 o                         
  -3   1  14         42.90         30.42        11.12 o                         
  -2   1  14        359.92        385.35        36.69 o                         
  -1   1  14        197.93        167.59        23.57 o                         
   0   1  14         55.09         61.83        15.15 o                         
   1   1  14        135.99        142.99        22.15 o                         
   2   1  14         29.86         28.30        10.21 o                         
   3   1  14          1.77         -0.45         9.04 o                         
   4   1  14         15.96         17.51        10.18 o                         
   5   1  14        238.51        274.24        32.30 o                         
   6   1  14        124.68        111.41        20.83 o                         
   7   1  14          7.07          3.09         5.70 o                         
   8   1  14         71.83         80.86        18.63 o                         
  -8   2  14         18.72         19.78         9.43 o                         
  -7   2  14        105.98         99.14        19.66 o                         
  -6   2  14         22.64         19.40         6.81 o                         
  -5   2  14         63.48         77.32        16.36 o                         
  -4   2  14        127.69        152.18        23.81 o                         
  -3   2  14         35.76         23.91         9.95 o                         
  -2   2  14          2.23         -0.38         7.54 o                         
  -1   2  14         24.66         27.50         6.20 o                         
   0   2  14        130.91        105.79        11.96 o                         
   1   2  14         98.25         78.27        17.21 o                         
   2   2  14         48.30         59.57        15.83 o                         
   3   2  14        277.82        341.95        38.72 o                         
   4   2  14         83.79         73.97        17.69 o                         
   5   2  14         35.77         37.01        12.41 o                         
   6   2  14         23.34         20.85         9.00 o                         
   7   2  14          2.27          0.76         6.25 o                         
   8   2  14         12.13          9.00         6.80 o                         
  -6   3  14          4.54          6.98         6.92 o                         
  -5   3  14         73.33         57.21        11.32 o                         
  -4   3  14         48.62         66.45        17.90 o                         
  -3   3  14         53.58         54.64        16.43 o                         
  -2   3  14        208.51        228.61        30.96 o                         
  -1   3  14         78.06         64.29        12.38 o                         
   0   3  14         25.57         21.03         6.25 o                         
   1   3  14        110.95        130.41        14.18 o                         
   2   3  14         36.15         50.54        16.16 o                         
   3   3  14         32.05         37.39        13.59 o                         
   4   3  14         15.01         34.83        13.11 o                         
   5   3  14         85.59         62.45        17.57 o                         
   6   3  14        107.50        131.68        26.39 o                         
   7   3  14          1.37          5.59         3.93 o                         
  -5   4  14         44.07         55.75        16.00 o                         
  -4   4  14         57.08         37.26        12.56 o                         
  -3   4  14         15.05         22.74        12.10 o                         
  -2   4  14          2.06         -0.57        11.48 o                         
  -1   4  14         13.85         19.02         5.94 o                         
   0   4  14         50.40         42.94         8.78 o                         
   1   4  14         40.93         37.25         8.37 o                         
   2   4  14         21.00          2.01         5.44 o                         
   3   4  14        161.18        164.05        28.72 o                         
   4   4  14         32.27         35.33        13.56 o                         
  -1   5  14         26.19         19.82         9.19 o                         
   0   5  14          6.69         -0.28         5.59 o                         
   1   5  14         42.42         34.00        11.17 o                         
  -3  -4  15         36.46         42.06        13.76 o                         
  -5  -3  15         48.13         56.00        17.24 o                         
  -4  -3  15        100.06         81.70        19.58 o                         
  -6  -2  15         17.90         20.25         9.92 o                         
  -5  -2  15          7.96          3.46         4.71 o                         
  -7  -1  15         32.76         50.27        15.19 o                         
  -6  -1  15          3.55          1.48         4.24 o                         
  -5  -1  15         86.48         75.42        20.00 o                         
  -3  -1  15          8.18          4.82         5.29 o                         
  -2  -1  15         72.97        100.00        20.50 o                         
  -1  -1  15         86.22         44.35        14.30 o                         
   0  -1  15         12.05          4.66         7.18 o                         
   1  -1  15         11.94          1.83         4.54 o                         
   2  -1  15         14.10          9.49         6.11 o                         
   3  -1  15        102.50         87.54        19.78 o                         
   4  -1  15         23.90          3.69         4.39 o                         
   5  -1  15         64.82         39.88        16.41 o                         
   6  -1  15        132.78        136.06        25.12 o                         
   7  -1  15         11.91         11.40         7.09 o                         
  -7   0  15         59.04         52.06        15.29 o                         
  -6   0  15         23.19         20.41        11.69 o                         
  -5   0  15          1.77         -0.31         6.12 o                         
  -4   0  15         37.26         42.22        12.71 o                         
  -3   0  15        176.43        165.68        25.00 o                         
  -2   0  15        144.69        121.28        22.44 o                         
  -1   0  15         31.85         23.72         9.31 o                         
   0   0  15         65.16         55.85        14.93 o                         
   1   0  15        169.61        200.88        27.73 o                         
   2   0  15          2.23         -0.23         4.69 o                         
   3   0  15         50.68         44.98        13.50 o                         
   4   0  15         56.57         99.99        19.44 o                         
   5   0  15          6.85          9.53         6.67 o                         
   6   0  15          0.84         18.00         8.86 o                         
   7   0  15          3.44         -0.23         4.51 o                         
  -7   1  15         27.81         23.68        12.03 o                         
  -6   1  15          3.60          4.34         3.29 o                         
  -5   1  15         95.68         99.44        18.83 o                         
  -4   1  15        155.81        154.55        24.30 o                         
  -3   1  15          8.93          4.32         4.34 o                         
  -2   1  15         69.09         84.21        18.34 o                         
  -1   1  15         80.01         71.07        16.78 o                         
   0   1  15          2.60          0.68         4.80 o                         
   1   1  15         14.62         31.49        11.19 o                         
   2   1  15         19.69         15.74         9.05 o                         
   3   1  15         93.93        114.22        21.37 o                         
   4   1  15         26.02         37.94        13.02 o                         
   5   1  15         59.41         64.59        16.94 o                         
   6   1  15        132.44        109.54        21.64 o                         
   7   1  15          9.48          1.37         7.63 o                         
  -7   2  15         67.58         60.41        15.44 o                         
  -6   2  15         21.03         27.96         7.45 o                         
  -5   2  15          4.04         -0.23         4.67 o                         
  -4   2  15          0.04          2.21         4.49 o                         
  -3   2  15         41.41         44.75        13.20 o                         
  -2   2  15         80.82        119.97        22.76 o                         
  -1   2  15         10.94         22.79        11.37 o                         
   0   2  15        119.34        134.74        24.37 o                         
   1   2  15        319.38        356.20        41.13 o                         
   2   2  15         40.37         61.03        16.60 o                         
   3   2  15         45.37         44.38        14.84 o                         
   4   2  15         46.43         48.10        15.18 o                         
   5   2  15          5.49         18.51         9.08 o                         
   6   2  15          1.01          1.92         6.27 o                         
   7   2  15          3.42          1.20         5.82 o                         
  -5   3  15         49.66         47.83        10.17 o                         
  -4   3  15         96.98        117.16        24.49 o                         
  -3   3  15          1.22         -0.36         7.17 o                         
  -2   3  15         64.45         69.54        11.28 o                         
  -1   3  15         56.04         62.96        17.79 o                         
   0   3  15         15.01         22.54        10.97 o                         
   1   3  15          2.18         -0.48         9.54 o                         
   2   3  15         23.33         30.73        14.18 o                         
   3   3  15         83.64         62.08        18.25 o                         
   4   3  15         44.38         24.61        12.44 o                         
   5   3  15         34.58         27.34        14.09 o                         
  -3   4  15         23.16         20.08         7.72 o                         
  -2   4  15         42.04         32.17         8.91 o                         
  -1   4  15          7.89         13.12         9.44 o                         
   0   4  15         26.95         13.64         4.87 o                         
   1   4  15         60.18         48.53        16.01 o                         
   2   4  15          7.63         15.23         8.56 o                         
  -5  -1  16          3.10          9.66         7.46 o                         
  -2  -1  16          2.77         -0.45         9.07 o                         
  -1  -1  16          6.60          6.57         6.86 o                         
   0  -1  16         57.46         69.75        18.41 o                         
   1  -1  16         81.91        100.58        21.32 o                         
   2  -1  16         14.59          1.66         7.00 o                         
   3  -1  16         46.80         42.13        14.67 o                         
   4  -1  16         73.18         74.46        19.19 o                         
   5  -1  16          1.45          4.64         5.12 o                         
   6  -1  16         49.20         38.77        15.29 o                         
  -6   0  16          3.90          6.14         8.67 o                         
  -5   0  16         16.55          3.20         5.29 o                         
  -4   0  16         18.34         18.27         9.97 o                         
  -3   0  16          3.55          7.39         7.43 o                         
  -2   0  16        167.03        137.40        24.53 o                         
  -1   0  16        213.60        216.68        30.18 o                         
   0   0  16          0.22          6.13         4.09 o                         
   1   0  16         92.65        107.45        21.48 o                         
   2   0  16         37.38         42.13        13.89 o                         
   3   0  16          8.54         20.43        11.41 o                         
   4   0  16          6.32         12.85         8.28 o                         
   5   0  16         62.61         60.92        16.65 o                         
   6   0  16         40.00         33.05        13.00 o                         
  -6   1  16         44.35         41.47        14.04 o                         
  -5   1  16          3.30          8.10         5.47 o                         
  -4   1  16         50.92         50.59        14.53 o                         
  -3   1  16         25.43         16.54         7.96 o                         
  -2   1  16          2.72          6.87         4.73 o                         
  -1   1  16         12.91          4.64         7.08 o                         
   0   1  16         67.44         76.28        18.25 o                         
   1   1  16         88.52         90.86        19.91 o                         
   2   1  16         13.03         17.02        10.59 o                         
   3   1  16         47.62         69.63        17.75 o                         
   4   1  16         75.19         68.17        17.01 o                         
   5   1  16          0.56         -0.53        10.51 o                         
   6   1  16         54.65         46.17        15.57 o                         
  -5   2  16          6.41         14.99         8.79 o                         
  -4   2  16         35.90         52.29        15.00 o                         
  -3   2  16         15.10         11.50         6.50 o                         
  -2   2  16        172.98        180.47        27.83 o                         
  -1   2  16         91.49         92.31        21.23 o                         
   0   2  16         14.56         14.83         8.44 o                         
   1   2  16         64.77         67.47        17.93 o                         
   2   2  16         29.63         19.61        10.78 o                         
   3   2  16          8.62         13.63         9.02 o                         
   4   2  16          4.67          5.58         5.41 o                         
   5   2  16          9.89         15.56         9.65 o                         
  -4   3  16         45.79         27.52        12.12 o                         
  -3   3  16         15.59         -0.38         7.61 o                         
  -2   3  16          2.44         -0.53        10.68 o                         
  -1   3  16         23.76          4.10         6.79 o                         
   0   3  16         57.89         35.92        14.95 o                         
   1   3  16         55.64         50.52        17.40 o                         
   2   3  16          8.42         15.88         9.87 o                         
  -2  -1  17         24.24         22.79        10.61 o                         
  -1  -1  17         20.08         30.65        11.88 o                         
   0  -1  17         36.75         35.24        12.84 o                         
   1  -1  17        180.32        184.26        30.41 o                         
   2  -1  17         41.02         31.43        11.96 o                         
   3  -1  17          8.27         14.27         8.94 o                         
  -5   0  17         10.22          4.07         7.42 o                         
  -4   0  17        115.70         92.51        20.57 o                         
  -3   0  17         31.29         32.91        12.87 o                         
  -2   0  17         23.55         -0.28         5.63 o                         
  -1   0  17         29.33         19.91         9.84 o                         
   0   0  17          0.87         -0.31         6.17 o                         
   1   0  17         18.96         22.68        10.18 o                         
   2   0  17         35.78         27.29        10.29 o                         
   3   0  17         27.36         26.35        11.60 o                         
   4   0  17         31.85         44.95        14.46 o                         
  -5   1  17         11.88          7.12         5.91 o                         
  -4   1  17          5.86         11.73         8.07 o                         
  -3   1  17          5.59         17.58        10.11 o                         
  -2   1  17         32.58         22.40        10.54 o                         
  -1   1  17         20.84         31.96        13.35 o                         
   0   1  17         34.39         46.56        15.54 o                         
   1   1  17        162.81        142.86        25.25 o                         
   2   1  17         35.88         16.82         9.34 o                         
   3   1  17          9.17          8.11         6.97 o                         
  -4   2  17         57.03         28.86        11.57 o                         
  -3   2  17         11.93          8.09         4.89 o                         
  -2   2  17         34.21         29.61        13.82 o                         
  -1   2  17         78.83        105.66        22.29 o                         
   0   2  17         10.06         12.82         8.33 o                         
   1   2  17          8.59         18.32         9.95 o                         
   2   2  17         18.84         -0.29         5.86 o                         
  -1  -1  18         67.45         70.83        19.91 o                         
  -3   0  18         46.10         51.11        15.51 o                         
  -2   0  18          0.63          4.41         6.19 o                         
  -1   0  18          0.16          6.24         7.77 o                         
   0   0  18          1.11          3.18         7.77 o                         
  -2   1  18         21.70         20.06        10.93 o                         
  -1   1  18         66.24         60.50        17.68 o                         
                                                                                
